# Supplementary material for: An inhibitory mechanism of AasS, an exogenous fatty acid scavenger: Implications for re-sensitization of FAS II antimicrobials
Source: PLoS Pathog. 2024 Jul 15;20(7):e1012376. doi: 10.1371/journal.ppat.1012376 (PMC11271967; doi:10.1371/journal.ppat.1012376)
Supplement: S1 Data — (XLSX) [file ppat.1012376.s016.xlsx]

## Sheet: fig. 2E
	0	6	12	24	60	120	180	240	μM	C10
	23131	15243	9859	3346	3606	2330	2191	2236	1
	1247	10598	16399	26515	25999	27390	27343	29811
	5.11527	41.0123	62.4533	88.7947	87.8196	92.1602	92.5814	93.0227
	24303	15834	11528	4013	3912	2902	3667	3446	2
	5590	10590	16242	27836	26615	27394	31528	32462
	18.7	40.0772	58.4876	87.3999	87.1851	90.4212	89.5809	90.4033
	26537	18286	13255	4036	3556	2575	3168	3397	3
	1787	12069	19226	32252	31668	29451	32257	33720
	6.30914	39.7595	59.1915	88.8779	89.9046	91.9597	91.0572	90.8479
	23384	18989	12097	3378	3412	2769	2873	2778	4
	1767	16188	26591	33984	27358	23712	34878	33461
	7.02557	46.0187	68.7319	90.9587	88.9113	89.5434	92.3896	92.3342
	19492	8404	4700	1489	1860	2210	1781	1712	5
	4123	10104	16582	21608	22373	22886	24429	24487
	17.4592	54.5926	77.9156	93.5533	92.3245	91.1938	93.2049	93.4654
	20299	8626	4200	1726	2253	2460	2128	2447	6
	2987	10737	21309	26805	28679	29491	27470	27169
	12.8274	55.4511	83.5352	93.9504	92.7163	92.3007	92.8103	91.7376
Average	11.2394	46.1519	68.3859	90.5892	89.8102	91.2632	91.9374	91.9685
SD	5.94034	7.23766	10.3744	2.70335	2.29946	1.09885	1.36497	1.20375
	Data processing is done by the Microsoft Excel

## Sheet: fig. 2G
				Average	SD					Average	SD
0	7.74442	6.77059	21.251	11.922	8.09384		92.2556	93.2294	78.7489	88.078	8.09384
0.78125	60.8156	60.7606	61.6098	61.062	0.475196		39.1844	39.2394	38.3902	38.938	0.475196
1.5625	82.2092	83.6177	73.8994	79.9088	5.25173		17.7908	16.3823	26.1006	20.0912	5.25173
3.125	93.2776	91.9487	80.9809	88.7357	6.74872		6.72236	8.05127	19.0191	11.2643	6.74872
6.25	96.5958	96.0993	85.3184	92.6712	6.3725		3.4042	3.90067	14.6815	7.32881	6.3725
12.5	96.0363	96.6838	88.9833	93.9012	4.27124		3.96365	3.31621	11.0167	6.09884	4.27124
Data processing is done by the GraphPad Prism 7.00

## Sheet: fig. 3B-C
0.083333	0.000749737		0.019474	-3.82792	0.117418	-3.688	Data processing is done by the Microsoft Excel			0.083333	0.00155274		0.019474	-6.99031	0.117418	-7.17105	Data processing is done by the Microsoft Excel
0.1	0.000282316		0.117418	-3.8255	0.216308	-3.77512				0.1	0.0012912		0.117418	-6.98953	0.216308	-7.09776
0.116667	5.49346e-05		0.216308	-3.81965	0.316144	-3.95097				0.116667	0.00107958		0.216308	-6.98758	0.316144	-6.12855
0.133333	-0.000112496		0.316144	-3.80964	0.416927	-3.82458				0.133333	0.000897822		0.316144	-6.98433	0.416927	-7.43214
0.15	-0.000139725		0.416927	-3.79088	0.518656	-3.74505				0.15	0.000906181		0.416927	-6.97881	0.518656	-7.27466
0.166667	-0.000147129		0.518656	-3.74905	0.621331	-3.65962				0.166667	0.000824496		0.518656	-6.96833	0.621331	-6.9102
0.183333	-0.000104615		0.621331	-3.6215	0.724953	-2.95645				0.183333	0.000583023		0.621331	-6.94282	0.724953	-6.63719
0.2	1.79134e-05		0.724953	-2.99568	0.829521	-1.19642				0.2	0.000540747		0.724953	-6.83541	0.829521	-5.65842
0.216667	0.000210423		0.829521	-1.16354	0.935035	-0.239294				0.216667	0.00048844		0.829521	-5.60328	0.935035	-3.10924
0.233333	0.000392901		0.935035	-0.268918	1.0415	-0.0149427				0.233333	0.000465988		0.935035	-3.26509	1.0415	-3.31075
0.25	0.000495366		1.0415	-0.0981394	1.1489	-0.0645035				0.25	0.000313844		1.0415	-2.96735	1.1489	-2.92447
0.266667	0.000537881		1.1489	-0.0489097	1.25726	-0.0738111				0.266667	0.000231442		1.1489	-2.92588	1.25726	-3.0412
0.283333	0.000640346		1.25726	-0.0286942	1.36656	-0.0911613				0.283333	0.000269179		1.25726	-2.91288	1.36656	-3.12138
0.3	0.000512324		1.36656	-0.0184986	1.4768	0.104882				0.3	0.000294975		1.36656	-2.90712	1.4768	-3.07177
0.316667	0.000594487		1.4768	-0.0126283	1.588	0.0796504				0.316667	0.00038072		1.4768	-2.90403	1.588	-2.8749
0.333333	0.000636524		1.588	-0.0089166	1.70013	-0.0752429				0.333333	0.000326502		1.588	-2.90213	1.70013	-2.82287
0.35	0.000468616		1.70013	-0.00639677	1.81322	-0.0635627				0.35	4.22757e-05		1.70013	-2.90085	1.81322	-2.63113
0.366667	0.000340833		1.81322	-0.00458608	1.92725	-0.134407				0.366667	-0.000361852		1.81322	-2.89992	1.92725	-2.55686
0.383333	-2.72284e-05		1.92725	-0.00322155						0.383333	-0.000796073		1.92725	-2.89919
0.4	-0.000466227			1	2	3	Average	SD		0.4	-0.00118372			1	2	3	Average	SD
0.416667	-0.000945113		N	0.818	0.754	0.739	0.770333	0.0419563		0.416667	-0.00137121		N	0.994	1.11	0.802	0.968667	0.155555
0.433333	-0.00117417		Kd	69.7	59.3	64.3	64.4333	5.20128		0.433333	-0.00126875		Kd	18.3	10.8	13.3	14.1333	3.81881
0.45	-0.00130314									0.45	-0.00117632
0.466667	-0.00139199									0.466667	-0.00109368
0.483333	-0.00114097									0.483333	-0.00104137
0.5	-0.00109129									0.5	-0.000872982
0.516667	-0.00138172									0.516667	-0.000854829
0.533333	-0.00163227									0.533333	-0.000926483
0.55	-0.00177271									0.55	-0.000928394
0.566667	-0.0021231									0.566667	-0.000790102
0.583333	-0.0027035									0.583333	-0.000711761
0.6	-0.00295452									0.6	-0.000557705
0.616667	-0.00241569									0.616667	-0.000403888
0.633333	-0.00185655									0.633333	-0.000279927
0.65	-0.00134757									0.65	-0.000275867
0.666667	-0.000688832									0.666667	-0.000231919
0.683333	-0.00010963									0.683333	-0.000167909
0.7	-0.000158833									0.7	-6.75934e-05
0.716667	-0.000157638									0.716667	7.26092e-05
0.733333	0.000193465									0.733333	0.000302857
0.75	0.000864622									0.75	0.000373077
0.766667	0.00137575									0.766667	0.000263447
0.783333	0.00136668									0.783333	0.000143546
0.8	0.00119304									0.8	6.09057e-05
0.816667	0.00149971									0.816667	4.8008e-05
0.833333	0.00202613									0.833333	9.50607e-05
0.85	0.00208274									0.85	0.000142352
0.866667	0.00190933									0.866667	2.9378e-05
0.883333	0.00191578									0.883333	-2.34069e-05
0.9	0.00162965									0.9	-0.000308589
0.916667	0.00164374									0.916667	-0.000123961
0.933333	0.00239801									0.933333	0.000190599
0.95	0.00226211									0.95	0.000705073
0.966667	0.00267627									0.966667	0.000859845
0.983333	0.00147057									0.983333	0.00191435
1	8.24018e-05									1	0.00140704
1.01667	0.000474587									1.01667	-0.00181069
1.03333	-0.000263208									1.03333	-0.00468807
1.05	-0.000420846									1.05	-0.00459563
1.06667	-0.000878714									1.06667	-0.00456315
1.08333	-0.00108651									1.08333	-0.00419079
1.1	-0.00113738									1.1	-0.00355021
1.11667	-0.000957772									1.11667	-0.00297984
1.13333	-0.000888268									1.13333	-0.00262945
1.15	-0.000998615									1.15	-0.00261918
1.16667	-0.000959205									1.16667	-0.0026488
1.18333	-0.000979507									1.18333	-0.00261847
1.2	-0.00100387									1.2	-0.00237007
1.21667	-0.000997898									1.21667	-0.00209157
1.23333	-0.000841932									1.23333	-0.00185344
1.25	-0.000935798									1.25	-0.00150497
1.26667	-0.000809926									1.26667	-0.00107672
1.28333	-0.000643929									1.28333	-0.000828318
1.3	-0.000702685									1.3	-0.000642018
1.31667	-0.000820913									1.31667	-0.000625776
1.33333	-0.000939381									1.33333	-0.00075953
1.35	-0.000987628									1.35	-0.000963266
1.36667	-0.000905942									1.36667	-0.00109702
1.38333	-0.000894478									1.38333	-0.00115076
1.4	-0.000978313									1.4	-0.00111637
1.41667	-0.000921945									1.41667	-0.00121214
1.43333	-0.000835483									1.43333	-0.00124797
1.45	-0.000829034									1.45	-0.00105379
1.46667	-0.000962549									1.46667	-0.000649661
1.48333	-0.000916213									1.48333	-0.000355403
1.5	-0.000876087									1.5	-0.000313127
1.51667	-0.000655871									1.51667	-0.000240996
1.53333	-0.000525461									1.53333	-0.000248877
1.55	-0.000315038									1.55	5.35015e-05
1.56667	-0.000144741									1.56667	0.000475542
1.58333	5.7323e-06									1.58333	0.000357791
1.6	-0.000101271									1.6	0.000167909
1.61667	-0.000117751									1.61667	0.000258192
1.63333	-1.43308e-05									1.63333	0.000498233
1.65	0.000149279									1.65	0.000848381
1.66667	0.000322681									1.66667	0.00139844
1.68333	0.000406038									1.68333	0.00153865
1.7	0.0004015									1.7	0.00163681
1.71667	0.000397201									1.71667	0.00180496
1.73333	0.000293064									1.73333	0.0020032
1.75	0.000418697									1.75	0.00237126
1.76667	0.000424429									1.76667	0.0025793
1.78333	0.000430161									1.78333	0.00247731
1.8	0.00044712									1.8	0.00222366
1.81667	0.000284227									1.81667	0.00228982
1.83333	0.000141397									1.83333	0.00264593
1.85	6.83099e-05									1.85	0.00286185
1.86667	-0.000154533									1.86667	0.00298796
1.88333	-0.000597354									1.88333	0.00284418
1.9	-0.000829751									1.9	0.00264832
1.91667	-0.000992166									1.91667	0.00279235
1.93333	-0.000894478									1.93333	0.00278662
1.95	-0.000806821									1.95	0.00247062
1.96667	-0.000709133									1.96667	0.00232469
1.98333	-0.000791296									1.98333	0.00258861
2	-0.000744005									2	0.00275103
2.01667	-0.000566542									2.01667	0.0028031
2.03333	-0.000509219									2.03333	0.00275509
2.05	-0.000491784									2.05	0.00249713
2.06667	-0.000424429									2.06667	0.0021692
2.08333	-0.000466944									2.08333	0.00193131
2.1	-0.000430639									2.1	0.00215176
2.11667	-0.000344416									2.11667	0.00229173
2.13333	-0.000318143									2.13333	0.00274171
2.15	-0.000231919									2.15	0.0029519
2.16667	-0.000175552									2.16667	0.00278184
2.18333	-0.000119184									2.18333	0.00254204
2.2	4.51419e-05									2.2	0.00228026
2.21667	0.000429445									2.21667	0.0022485
2.23333	0.000463839									2.23333	0.00247659
2.25	0.000338206									2.25	0.00242452
2.26667	0.000302379									2.26667	0.00204261
2.28333	0.000176746									2.28333	0.00158068
2.3	0.000208512									2.3	0.00136715
2.31667	0.000359941									2.31667	0.00158331
2.33333	0.000351581									2.33333	0.00134948
2.35	0.000273001									2.35	0.000935559
2.36667	0.000184389									2.36667	0.000471721
2.38333	0.000165998									2.38333	0.00022762
2.4	5.4218e-05									2.4	0.000252221
2.41667	1.21811e-05									2.41667	9.62549e-05
2.43333	3.98873e-05									2.43333	-7.95357e-05
2.45	0.000157877									2.45	-9.55384e-05
2.46667	6.56826e-05									2.46667	-0.00063127
2.48333	-9.64937e-05									2.48333	-0.00100721
2.5	-0.000262492									2.5	-0.00129478
2.51667	-0.000479364									2.51667	-0.00135258
2.53333	-0.000915974									2.53333	-0.00156038
2.55	-0.00105259									2.55	-0.00155823
2.56667	-0.000849336									2.56667	-0.00156587
2.58333	-0.000795835									2.58333	-0.00157376
2.6	-0.000886835									2.6	-0.00140322
2.61667	-0.00113858									2.61667	-0.00138292
2.63333	-0.00103014									2.63333	-0.00125275
2.65	-0.000931977									2.65	-0.000832617
2.66667	-0.00101342									2.66667	-0.000152384
2.68333	-0.0010053									2.68333	0.000107958
2.7	-0.000920751									2.7	0.000156444
2.71667	-0.00105713									2.71667	-9.52995e-05
2.73333	-0.000923378									2.73333	-0.00038693
2.75	-0.000809926									2.75	-0.000558661
2.76667	-0.000786042									2.76667	-0.000720359
2.78333	-0.000692414									2.78333	-0.000512086
2.8	-0.000371644									2.8	4.53807e-06
2.81667	-0.000271329									2.81667	0.000551017
2.83333	7.88191e-05									2.83333	0.00105737
2.85	0.000179134									2.85	0.00123364
2.86667	0.000179373									2.86667	0.00127998
2.88333	0.000209707									2.88333	0.00138626
2.9	0.000288526									2.9	0.00159095
2.91667	0.000487246									2.91667	0.00135545
2.93333	0.000575857									2.93333	0.000779832
2.95	0.000634375									2.95	0.000464316
2.96667	0.000542897									2.96667	0.000158833
2.98333	0.000541464									2.98333	-0.000166714
3	0.000700057									3	-0.000333907
3.01667	0.000808493									3.01667	-0.000371405
3.03333	0.000666858									3.03333	-0.000139008
3.05	0.000555317									3.05	0.000263447
3.06667	0.000503965									3.06667	0.000176029
3.08333	0.000602369									3.08333	-0.000121573
3.1	0.000591382									3.1	-0.000590427
3.11667	0.000310739									3.11667	-0.000910003
3.13333	0.000219977									3.13333	-0.000979268
3.15	0.000159071									3.15	-0.00091884
3.16667	0.000218305									3.16667	-0.000858173
3.18333	0.000277539									3.18333	-0.000767651
3.2	0.000297841									3.2	-0.000648467
3.21667	3.84542e-05									3.21667	-0.000359941
3.23333	-4.10815e-05									3.23333	-0.00021114
3.25	8.93284e-05									3.25	-0.000112496
3.26667	0.000189882									3.26667	4.60973e-05
3.28333	2.05407e-05									3.28333	-3.51103e-05
3.3	-9.79268e-05									3.3	-0.00029808
3.31667	-0.000195854									3.31667	-0.00039123
3.33333	3.63046e-05									3.33333	-0.000424429
3.35	-5.18296e-05									3.35	-0.000427534
3.36667	-9.98376e-05									3.36667	-0.000350865
3.38333	0.000162176									3.38333	-4.39476e-05
3.4	0.000425623									3.4	0.000121334
3.41667	0.000219499									3.41667	-5.37403e-05
3.43333	-6.68769e-05									3.43333	-0.000428967
3.45	6.92653e-06									3.45	-0.00065396
3.46667	0.000200631									3.46667	-0.000968998
3.48333	0.000524506									3.48333	0.000315993
3.5	-0.00025031									3.5	0.00257954
3.51667	0.000475542									3.51667	0.00361254
3.53333	0.000221171									3.53333	-0.00392424
3.55	-0.0121331									3.55	-0.033961
3.56667	-0.0421174									3.56667	-0.0944378
3.58333	-0.0776419									3.58333	-0.179995
3.6	-0.118105									3.6	-0.255753
3.61667	-0.143227									3.61667	-0.297741
3.63333	-0.149289									3.63333	-0.29477
3.65	-0.144261									3.65	-0.252718
3.66667	-0.128073									3.66667	-0.201496
3.68333	-0.109526									3.68333	-0.151914
3.7	-0.0885063									3.7	-0.115844
3.71667	-0.0710762									3.71667	-0.0940334
3.73333	-0.0611462									3.73333	-0.0774732
3.75	-0.0561763									3.75	-0.069653
3.76667	-0.0508164									3.76667	-0.0674424
3.78333	-0.0482564									3.78333	-0.0599721
3.8	-0.0469946									3.8	-0.0523727
3.81667	-0.0447122									3.81667	-0.0468835
3.83333	-0.0423999									3.83333	-0.0407442
3.85	-0.0406676									3.85	-0.0352451
3.86667	-0.0382352									3.86667	-0.0328158
3.88333	-0.035873									3.88333	-0.0301464
3.9	-0.0336887									3.9	-0.0272179
3.91667	-0.0309838									3.91667	-0.0247096
3.93333	-0.0288289									3.93333	-0.0220311
3.95	-0.0267942									3.95	-0.0201629
3.96667	-0.0255493									3.96667	-0.0184243
3.98333	-0.0245846									3.98333	-0.017296
4	-0.0233978									4	-0.0164882
4.01667	-0.0221303									4.01667	-0.0155904
4.03333	-0.0208928									4.03333	-0.0144927
4.05	-0.0195054									4.05	-0.0134351
4.06667	-0.0182378									4.06667	-0.0125473
4.08333	-0.0173003									4.08333	-0.0114797
4.1	-0.0165007									4.1	-0.0107122
4.11667	-0.0158104									4.11667	-0.010155
4.13333	-0.0152302									4.13333	-0.00958775
4.15	-0.0144999									4.15	-0.00902049
4.16667	-0.0139195									4.16667	-0.00833309
4.18333	-0.0132493									4.18333	-0.00761584
4.2	-0.0129368									4.2	-0.00702876
4.21667	-0.0122337									4.21667	-0.00664183
4.23333	-0.0116803									4.23333	-0.0064646
4.25	-0.0113371									4.25	-0.00636763
4.26667	-0.0109938									4.26667	-0.00605068
4.28333	-0.0106007									4.28333	-0.00565348
4.3	-0.0102651									4.3	-0.00516648
4.31667	-0.00990876									4.31667	-0.00469953
4.33333	-0.00913251									4.33333	-0.00427248
4.35	-0.00876612									4.35	-0.00393546
4.36667	-0.00857003									4.36667	-0.00343843
4.38333	-0.0082237									4.38333	-0.00297124
4.4	-0.00778494									4.4	-0.00291416
4.41667	-0.00749546									4.41667	-0.0027367
4.43333	-0.00717589									4.43333	-0.00235956
4.45	-0.00683625									4.45	-0.00184222
4.46667	-0.00620665									4.46667	-0.00138507
4.48333	-0.00568716									4.48333	-0.00102775
4.5	-0.00515525									4.5	-0.000800134
4.51667	-0.00449221									4.51667	-0.000882536
4.53333	-0.00425934									4.53333	-0.000994793
4.55	-0.00409645									4.55	-0.00103707
4.56667	-0.0038834									4.56667	-0.000889223
4.58333	-0.00378045									4.58333	-0.000631509
4.6	-0.003485									4.6	-0.000683338
4.61667	-0.00343843									4.61667	-0.00150497
4.63333	-0.00351199									4.63333	-0.00203664
4.65	-0.00371573									4.65	-0.00217827
4.66667	-0.00381915									4.66667	-0.00232994
4.68333	-0.00365267									4.68333	-0.00238153
4.7	-0.00355355									4.7	-0.00224276
4.71667	-0.00363356									4.71667	-0.00218353
4.73333	-0.00392328									4.73333	-0.00208417
4.75	-0.00366318									4.75	-0.00213504
4.76667	-0.00347306									4.76667	-0.00260581
4.78333	-0.00360299									4.78333	-0.00342648
4.8	-0.00362998									4.8	-0.00399661
4.81667	-0.00368611									4.81667	-0.00363619
4.83333	-0.00373221									4.83333	-0.00323588
4.85	-0.00379813									4.85	-0.00252556
4.86667	-0.00372432									4.86667	-0.00193513
4.88333	-0.0034303									4.88333	-0.00176483
4.9	-0.00286352									4.9	-0.00128356
4.91667	-0.00312554									4.91667	-0.000781981
4.93333	-0.00302761									4.93333	-0.00025031
4.95	-0.00266982									4.95	0.000331279
4.96667	-0.0023918									4.96667	0.000812793
4.98333	-0.0024539									4.98333	0.000954428
5	-0.00241306									5	0.00120713
5.01667	-0.0019712									5.01667	0.00116031
5.03333	-0.00189906									5.03333	0.00129359
5.05	-0.00256712									5.05	0.00122671
5.06667	-0.00278494									5.06667	0.00119996
5.08333	-0.00272284									5.08333	0.00134303
5.1	-0.00302785									5.1	0.00144741
5.11667	-0.0031413									5.11667	0.0016423
5.13333	-0.00315492									5.13333	0.00181714
5.15	-0.00297841									5.15	0.00185201
5.16667	-0.00240183									5.16667	0.00157686
5.18333	-0.00241545									5.18333	0.00135187
5.2	-0.00272428									5.2	0.00148753
5.21667	-0.00254132									5.21667	0.00164374
5.23333	-0.0023383									5.23333	0.00138005
5.25	-0.00238535									5.25	0.0011264
5.26667	-0.0021723									5.26667	0.000862473
5.28333	-0.00143929									5.28333	0.000878714
5.3	-0.00110872									5.3	0.000704834
5.31667	-0.000934843									5.31667	0.000510891
5.33333	-0.000690742									5.33333	0.000536926
5.35	-0.000356597									5.35	0.000653005
5.36667	1.74358e-05									5.36667	0.000899016
5.38333	0.000231681									5.38333	0.000825213
5.4	0.000406993									5.4	0.000769561
5.41667	0.000678084									5.41667	0.000392901
5.43333	0.00106931									5.43333	-0.000103659
5.45	0.00143045									5.45	-0.000620044
5.46667	0.00160146									5.46667	-0.000876564
5.48333	0.00157256									5.48333	-0.00103325
5.5	0.00187876									5.5	-0.00100315
5.51667	0.00218257									5.51667	-0.00111493
5.53333	0.00212645									5.53333	-0.00143666
5.55	0.00215033									5.55	-0.00178848
5.56667	0.00217421									5.56667	-0.00194015
5.58333	0.00215797									5.58333	-0.00180209
5.6	0.00227955									5.6	-0.00181857
5.61667	0.00240016									5.61667	-0.00195734
5.63333	0.00255064									5.63333	-0.00179636
5.65	0.00268128									5.65	-0.00154533
5.66667	0.00272213									5.66667	-0.00133419
5.68333	0.0027226									5.68333	-0.00137313
5.7	0.00288191									5.7	-0.00158713
5.71667	0.00305126									5.71667	-0.00155345
5.73333	0.00312052									5.73333	-0.0013201
5.75	0.00321964									5.75	-0.00101653
5.76667	0.00318907									5.76667	-0.000523073
5.78333	0.00320818									5.78333	-0.000129693
5.8	0.00321534									5.8	7.95357e-05
5.81667	0.00315205									5.81667	0.000116079
5.83333	0.00298892									5.83333	3.29607e-05
5.85	0.00306583									5.85	0.000239562
5.86667	0.00326263									5.86667	0.00048629
5.88333	0.00358938									5.88333	0.000632942
5.9	0.0037912									5.9	0.000755947
5.91667	0.00386142									5.91667	0.000516863
5.93333	0.00388172									5.93333	0.000337967
5.95	0.00373173									5.95	0.000928872
5.96667	0.00354208									5.96667	0.000609774
5.98333	0.00330228									5.98333	-0.000399111
6	0.00317259									6	-0.00081136
6.01667	0.00358914									6.01667	-9.52995e-05
6.03333	-0.000104615									6.03333	-0.00703927
6.05	-0.0160282									6.05	-0.0348832
6.06667	-0.0379419									6.06667	-0.0887573
6.08333	-0.0724154									6.08333	-0.166141
6.1	-0.106294									6.1	-0.238498
6.11667	-0.128									6.11667	-0.280766
6.13333	-0.135686									6.13333	-0.283895
6.15	-0.129742									6.15	-0.255013
6.16667	-0.115308									6.16667	-0.211721
6.18333	-0.0978236									6.18333	-0.168739
6.2	-0.0833899									6.2	-0.13097
6.21667	-0.0730064									6.21667	-0.102122
6.23333	-0.063693									6.23333	-0.0876741
6.25	-0.0575096									6.25	-0.0761362
6.26667	-0.052886									6.26667	-0.0680582
6.28333	-0.0496324									6.28333	-0.0633503
6.3	-0.0458145									6.3	-0.0559442
6.31667	-0.0427501									6.31667	-0.0472693
6.33333	-0.0394956									6.33333	-0.0421045
6.35	-0.0356912									6.35	-0.0370096
6.36667	-0.0320068									6.36667	-0.0339049
6.38333	-0.0286424									6.38333	-0.0311601
6.4	-0.0249085									6.4	-0.0286969
6.41667	-0.0228814									6.41667	-0.0265045
6.43333	-0.0206544									6.43333	-0.0249921
6.45	-0.0188275									6.45	-0.0233598
6.46667	-0.0174305									6.46667	-0.0212076
6.48333	-0.0153437									6.48333	-0.0192854
6.5	-0.0130921									6.5	-0.0174441
6.51667	-0.0116712									6.51667	-0.0156138
6.53333	-0.0101001									6.53333	-0.0142935
6.55	-0.00867894									6.55	-0.0128733
6.56667	-0.00758766									6.56667	-0.0113729
6.58333	-0.00456649									6.58333	-0.0102025
6.6	-0.00286591									6.6	-0.009363
6.61667	-0.00953903									6.61667	-0.00853396
6.63333	-0.0306122									6.63333	-0.00768511
6.65	-0.0553253									6.65	-0.0068759
6.66667	-0.0670486									6.66667	-0.00627711
6.68333	-0.0687816									6.68333	-0.0058479
6.7	-0.06789									6.7	-0.00531934
6.71667	-0.063036									6.71667	-0.00480128
6.73333	-0.0534618									6.73333	-0.00405298
6.75	-0.0450776									6.75	-0.00345467
6.76667	-0.0394435									6.76667	-0.00321654
6.78333	-0.0361892									6.78333	-0.00303812
6.8	-0.033175									6.8	-0.00300014
6.81667	-0.029352									6.81667	-0.00299202
6.83333	-0.0258489									6.83333	-0.00300396
6.85	-0.0228757									6.85	-0.00295572
6.86667	-0.0210626									6.86667	-0.00284776
6.88333	-0.0194896									6.88333	-0.00254968
6.9	-0.0182703									6.9	-0.00203115
6.91667	-0.0166452									6.91667	-0.00202279
6.93333	-0.0147604									6.93333	-0.00204404
6.95	-0.0128155									6.95	-0.00189572
6.96667	-0.0108907									6.96667	-0.00172709
6.98333	-0.00950559									6.98333	-0.00157853
7	-0.00839281									7	-0.00145935
7.01667	-0.00726402									7.01667	-0.00104973
7.03333	-0.00626517									7.03333	-0.000970192
7.05	-0.00517627									7.05	-0.00106071
7.06667	-0.00439739									7.06667	-0.000711044
7.08333	-0.0035686									7.08333	-0.000371405
7.1	-0.00271496									7.1	-0.000240996
7.11667	-0.00183075									7.11667	-2.96169e-05
7.13333	-0.000996465									7.13333	0.000301424
7.15	-0.000222127									7.15	0.000642734
7.16667	0.000512086									7.16667	0.000863906
7.18333	0.00090642									7.18333	0.00111517
7.2	0.00122409									7.2	0.00132774
7.21667	0.00147869									7.21667	0.00128117
7.23333	0.00181332									7.23333	0.00112449
7.25	0.00197788									7.25	0.00106788
7.26667	0.00216251									7.26667	0.000891134
7.28333	0.00245701									7.28333	0.000564632
7.3	0.00266313									7.3	0.000348954
7.31667	0.00272237									7.31667	0.000324353
7.33333	0.00284155									7.33333	0.000549584
7.35	0.00306057									7.35	0.000545046
7.36667	0.00294975									7.36667	0.000340355
7.38333	0.00261895									7.38333	0.000235502
7.4	0.00250621									7.4	0.00010151
7.41667	0.00244196									7.41667	-2.22127e-05
7.43333	0.00257762									7.43333	-0.000255804
7.45	0.00263351									7.45	-0.000509458
7.46667	0.00265907									7.46667	-0.000692892
7.48333	0.00264498									7.48333	-0.000736601
7.5	0.00262372									7.5	-0.000529999
7.51667	0.00268534									7.51667	-0.000413442
7.53333	0.00277682									7.53333	-0.000637002
7.55	0.00265835									7.55	-0.000850291
7.56667	0.00252986									7.56667	-0.000843843
7.58333	0.00248137									7.58333	-0.00074711
7.6	0.00234953									7.6	-0.000570842
7.61667	0.00218353									7.61667	-0.000284465
7.63333	0.00208751									7.63333	7.18926e-05
7.65	0.00215152									7.65	0.00030835
7.66667	0.00215535									7.66667	0.000264641
7.68333	0.00220932									7.68333	0.000540986
7.7	0.0024422									7.7	0.000856979
7.71667	0.00265286									7.71667	0.000883013
7.73333	0.00265334									7.73333	0.00102895
7.75	0.00264402									7.75	0.0012248
7.76667	0.00256473									7.76667	0.00133085
7.78333	0.00255541									7.78333	0.00132679
7.8	0.00253559									7.8	0.00119208
7.81667	0.00259482									7.81667	0.001167
7.83333	0.00246393									7.83333	0.000911914
7.85	0.00222294									7.85	0.000726808
7.86667	0.00195209									7.86667	0.000671635
7.88333	0.00187136									7.88333	0.000736601
7.9	0.00176961									7.9	0.000700296
7.91667	0.00174668									7.91667	0.000682383
7.93333	0.00167359									7.93333	0.000714866
7.95	0.0015107									7.95	0.000737078
7.96667	0.00130768									7.96667	0.00057944
7.98333	0.00118468									7.98333	0.000251744
8	0.000789625									8	-8.8373e-05
8.01667	0.000471959									8.01667	-0.000561049
8.03333	0.000144502									8.03333	-0.000913586
8.05	-4.32311e-05									8.05	-0.000995987
8.06667	-0.000250788									8.06667	-0.00110848
8.08333	-0.00072848									8.08333	-0.00104113
8.1	-0.00105976									8.1	-0.000977119
8.11667	-0.00128523									8.11667	-0.000986672
8.13333	-0.00104089									8.13333	-0.00101629
8.15	-0.000956339									8.15	-0.00101581
8.16667	-0.00101175									8.16667	-0.000965176
8.18333	-0.000877281									8.18333	-0.000854829
8.2	-0.000898061									8.2	-0.000778399
8.21667	-0.00107409									8.21667	-0.000916452
8.23333	-0.00105021									8.23333	-0.00100435
8.25	-0.00105642									8.25	-0.0010022
8.26667	-0.000952517									8.26667	-0.00125012
8.28333	-0.000618611									8.28333	-0.00133801
8.3	-0.000580873									8.3	-0.00144024
8.31667	-0.000599503									8.31667	-0.001317
8.33333	-0.000518057									8.33333	-0.00104376
8.35	-0.000346565									8.35	-0.000770517
8.36667	-0.000285182									8.36667	-0.000647272
8.38333	-0.000253654									8.38333	-0.000724181
8.4	-0.000438999									8.4	-0.000954906
8.41667	-0.000501099									8.41667	-0.00109009
8.43333	-0.000403172									8.43333	-0.00116533
8.45	-0.000125394									8.45	-0.00116055
8.46667	-0.000417503									8.46667	-0.000965654
8.48333	-0.000839543									8.48333	0.000379048
8.5	-0.000288765									8.5	0.000990494
8.51667	-0.00100506									8.51667	0.00136835
8.53333	-0.00344153									8.53333	-0.00239419
8.55	-0.0194478									8.55	-0.0309965
8.56667	-0.0363041									8.56667	-0.0792288
8.58333	-0.0678404									8.58333	-0.147641
8.6	-0.0995144									8.6	-0.216566
8.61667	-0.115036									8.61667	-0.262044
8.63333	-0.121187									8.63333	-0.270892
8.65	-0.121438									8.65	-0.2435
8.66667	-0.112759									8.66667	-0.208538
8.68333	-0.112711									8.68333	-0.169646
8.7	-0.10616									8.7	-0.132986
8.71667	-0.0977565									8.71667	-0.111548
8.73333	-0.0884833									8.73333	-0.0959998
8.75	-0.0814801									8.75	-0.0861018
8.76667	-0.078217									8.76667	-0.0739639
8.78333	-0.0767937									8.78333	-0.0665659
8.8	-0.0712188									8.8	-0.0607891
8.81667	-0.0642517									8.81667	-0.0524737
8.83333	-0.0612547									8.83333	-0.0471883
8.85	-0.0532376									8.85	-0.040423
8.86667	-0.0480207									8.86667	-0.0357677
8.88333	-0.0454736									8.88333	-0.0323522
8.9	-0.0430152									8.9	-0.0294674
8.91667	-0.040235									8.91667	-0.0271429
8.93333	-0.0375547									8.93333	-0.0253186
8.95	-0.0352945									8.95	-0.0233243
8.96667	-0.0329643									8.96667	-0.0216999
8.98333	-0.030664									8.98333	-0.0202857
9	-0.0287828									9	-0.018271
9.01667	-0.02703									9.01667	-0.0163762
9.03333	-0.0247774									9.03333	-0.0149214
9.05	-0.0226646									9.05	-0.0140566
9.06667	-0.0212418									9.06667	-0.0132918
9.08333	-0.0205591									9.08333	-0.0124071
9.1	-0.0199355									9.1	-0.0117412
9.11667	-0.018791									9.11667	-0.0110244
9.13333	-0.0174663									9.13333	-0.0100076
9.15	-0.0161715									9.15	-0.00917073
9.16667	-0.015117									9.16667	-0.00862401
9.18333	-0.0139722									9.18333	-0.00829703
9.2	-0.0130472									9.2	-0.00786878
9.21667	-0.0124114									9.21667	-0.00795835
9.23333	-0.0117355									9.23333	-0.00861804
9.25	-0.0109196									9.25	-0.00921754
9.26667	-0.0105037									9.26667	-0.00947717
9.28333	-0.00998782									9.28333	-0.00539696
9.3	-0.00971171									9.3	0.0107856
9.31667	-0.00907519									9.31667	0.0357411
9.33333	-0.00838851									9.33333	0.0446666
9.35	-0.00798223									9.35	0.044802
9.36667	-0.00755565									9.36667	0.0401875
9.38333	-0.00699914									9.38333	0.0303829
9.4	-0.00644263									9.4	0.024421
9.41667	-0.00603611									9.41667	0.021873
9.43333	-0.00598978									9.43333	0.0186852
9.45	-0.00600315									9.45	0.0158773
9.46667	-0.00596685									9.46667	0.0142691
9.48333	-0.00575021									9.48333	0.0126113
9.5	-0.00559401									9.5	0.0107868
9.51667	-0.00560834									9.51667	0.00947693
9.53333	-0.00524243									9.53333	0.00835698
9.55	-0.00499666									9.55	0.00742715
9.56667	-0.00475088									9.56667	0.00602728
9.58333	-0.00440503									9.58333	0.0049176
9.6	-0.00404987									9.6	0.00432168
9.61667	-0.00367536									9.61667	0.0039412
9.63333	-0.0037408									9.63333	0.00341096
9.65	-0.0038662									9.65	0.00300062
9.66667	-0.0034819									9.66667	0.00283009
9.68333	-0.00307729									9.68333	0.00255995
9.7	-0.00267364									9.7	0.00184317
9.71667	-0.00231107									9.71667	0.00113237
9.73333	-0.00187852									9.73333	0.000551256
9.75	-0.00151595									9.75	0.000150234
9.76667	-0.00131341									9.76667	-7.06984e-05
9.78333	-0.000870832									9.78333	-1.67192e-06
9.8	-0.000549346									9.8	2.38846e-07
9.81667	-0.000389319									9.81667	8.67011e-05
9.83333	-0.000529283									9.83333	-0.000186777
9.85	-0.000379526									9.85	-0.000730152
9.86667	-0.000299513									9.86667	-0.000783653
9.88333	-0.000239562									9.88333	-0.00038693
9.9	-0.000210901									9.9	-0.000428251
9.91667	-0.000283988									9.91667	-0.000305962
9.93333	-0.000357313									9.93333	-9.38664e-05
9.95	-0.000190599									9.95	-0.000191554
9.96667	-7.38034e-05									9.96667	-0.000369256
9.98333	0.000133037									9.98333	-0.000607146
10	-4.1798e-05									10	-0.000923139
10.0167	-1.88688e-05									10.0167	-0.00111684
10.0333	-0.000105809									10.0333	-0.00102059
10.05	-0.000122767									10.05	-0.000684055
10.0667	-0.000299752									10.0667	-0.000457629
10.0833	-0.000466705									10.0833	-0.000311455
10.1	-0.000405321									10.1	-0.000133754
10.1167	-0.000456435									10.1167	-0.000154294
10.1333	-0.000417741									10.1333	3.51103e-05
10.15	-0.000218783									10.15	0.000114646
10.1667	-0.000169819									10.1667	6.42495e-05
10.1833	-0.000150951									10.1833	3.36773e-05
10.2	-7.38034e-05									10.2	-2.57954e-05
10.2167	-5.92338e-05									10.2167	-0.000203974
10.2333	-0.000144741									10.2333	-0.000412009
10.25	-0.000219977									10.25	-0.000610251
10.2667	-0.000145457									10.2667	-0.000758336
10.2833	9.07614e-06									10.2833	-0.000956339
10.3	4.20369e-05									10.3	-0.000923856
10.3167	-8.76564e-05									10.3167	-0.000770039
10.3333	-0.000167192									10.3333	-0.00065611
10.35	-0.000276822									10.35	-0.000442343
10.3667	-0.000386453									10.3667	-0.000228576
10.3833	-0.000446164									10.3833	-0.000124678
10.4	-0.000407232									10.4	9.79268e-06
10.4167	-0.000300946									10.4167	0.000145457
10.4333	-0.000274673									10.4333	0.000201108
10.45	-0.000158355									10.45	0.00037666
10.4667	-8.2163e-05									10.4667	0.000302379
10.4833	-0.000155728									10.4833	0.000208035
10.5	-0.000270612									10.5	0.000284465
10.5167	-0.000378093									10.5167	0.000452135
10.5333	-0.000415353									10.5333	0.000589711
10.55	-0.000472437									10.55	0.000727525
10.5667	-0.000399828									10.5667	0.000885163
10.5833	-0.000197048									10.5833	0.000872743
10.6	-6.54438e-05									10.6	0.000760963
10.6167	-0.000175552									10.6167	0.000690265
10.6333	-0.00034561									10.6333	0.000509697
10.65	-0.000255565									10.65	0.000469093
10.6667	-0.000195854									10.6667	0.000528566
10.6833	-0.000195854									10.6833	0.000507786
10.7	-0.00013662									10.7	0.00045739
10.7167	-5.85172e-05									10.7167	0.000117751
10.7333	-5.06353e-05									10.7333	-0.000151906
10.75	7.40422e-06									10.75	-0.000181762
10.7667	0.00028566									10.7667	-0.000191554
10.7833	0.000393618									10.7833	-0.000341311
10.8	0.000321487									10.8	-0.00045118
10.8167	0.000278733									10.8167	-0.000960877
10.8333	0.000425862									10.8333	-0.000990972
10.85	0.000543374									10.85	-0.000830706
10.8667	0.000630553									10.8667	-0.000810643
10.8833	0.000737795									10.8833	-0.000640585
10.9	0.000585172									10.9	-0.000480797
10.9167	0.000722509									10.9167	-0.000271568
10.9333	0.000799895									10.9333	-0.000702207
10.95	0.00134709									10.95	-0.000242906
10.9667	0.00139438									10.9667	0.000546241
10.9833	0.000851724									10.9833	0.000565587
11	0.00127926									11	-5.56511e-05
11.0167	0.000576813									11.0167	-0.00146723
11.0333	-0.00188569									11.0333	-0.00361899
11.05	-0.00937805									11.05	-0.0237308
11.0667	-0.0247406									11.0667	-0.0686125
11.0833	-0.0450829									11.0833	-0.131704
11.1	-0.0711352									11.1	-0.193896
11.1167	-0.0854674									11.1167	-0.238029
11.1333	-0.0972397									11.1333	-0.253922
11.15	-0.104862									11.15	-0.241225
11.1667	-0.102744									11.1667	-0.210978
11.1833	-0.0977061									11.1833	-0.180601
11.2	-0.0923784									11.2	-0.152714
11.2167	-0.0909102									11.2167	-0.126708
11.2333	-0.0892823									11.2333	-0.104882
11.25	-0.0830842									11.25	-0.0895058
11.2667	-0.0830964									11.2667	-0.0784797
11.2833	-0.0820983									11.2833	-0.069594
11.3	-0.0760502									11.3	-0.0581382
11.3167	-0.0743721									11.3167	-0.0515136
11.3333	-0.068764									11.3333	-0.0462487
11.35	-0.0673156									11.35	-0.0409439
11.3667	-0.0628375									11.3667	-0.0367992
11.3833	-0.0544994									11.3833	-0.0333844
11.4	-0.0493112									11.4	-0.0305403
11.4167	-0.0463729									11.4167	-0.0280868
11.4333	-0.0436445									11.4333	-0.0258032
11.45	-0.0412363									11.45	-0.0236899
11.4667	-0.0386878									11.4667	-0.0216965
11.4833	-0.0362396									11.4833	-0.0196131
11.5	-0.0336713									11.5	-0.0179801
11.5167	-0.0313528									11.5167	-0.0158981
11.5333	-0.0293444									11.5333	-0.0143159
11.55	-0.0271759									11.55	-0.012954
11.5667	-0.0250475									11.5667	-0.0122719
11.5833	-0.0238593									11.5833	-0.0113901
11.6	-0.0228607									11.6	-0.0104784
11.6167	-0.0215023									11.6167	-0.00969786
11.6333	-0.0201937									11.6333	-0.00891731
11.65	-0.0188053									11.65	-0.00817689
11.6667	-0.0174069									11.6667	-0.00754634
11.6833	-0.0161782									11.6833	-0.00697573
11.7	-0.0150399									11.7	-0.00621549
11.7167	-0.0142713									11.7167	-0.00570651
11.7333	-0.0134528									11.7333	-0.00540771
11.75	-0.0125743									11.75	-0.00504872
11.7667	-0.0121057									11.7667	-0.00470956
11.7833	-0.0112673									11.7833	-0.00424071
11.8	-0.0103487									11.8	-0.00371214
11.8167	-0.0096403									11.8167	-0.00336462
11.8333	-0.00886166									11.8333	-0.00291726
11.85	-0.0079132									11.85	-0.00279999
11.8667	-0.00723464									11.8667	-0.0027527
11.8833	-0.00672614									11.8833	-0.0024453
11.9	-0.00607767									11.9	-0.00208847
11.9167	-0.00577912									11.9167	-0.00177271
11.9333	-0.00550062									11.9333	-0.00135712
11.95	-0.00524219									11.95	-0.000901404
11.9667	-0.00520374									11.9667	-0.000625776
11.9833	-0.00527515									11.9833	-0.000330085
12	-0.00507667									12	-0.000144979
12.0167	-0.00446833									12.0167	-0.000101032
12.0333	-0.00415998									12.0333	-7.16538e-06
12.05	-0.00389152									12.05	8.67011e-05
12.0667	-0.00343317									12.0667	0.000230486
12.0833	-0.00329464									12.0833	0.000234308
12.1	-0.00346613									12.1	0.000397678
12.1167	-0.00301782									12.1167	0.000259864
12.1333	-0.00265955									12.1333	0.000101748
12.15	-0.00242118									12.15	-0.000156205
12.1667	-0.00220288									12.1667	-0.000634136
12.1833	-0.00189453									12.1833	-0.00122217
12.2	-0.00152599									12.2	-0.000610729
12.2167	-0.000947024									12.2167	-0.000540508
12.2333	-0.000487962									12.2333	-0.00111063
12.25	-0.000159071									12.25	-0.00155035
12.2667	0.000169819									12.2667	-0.0020204
12.2833	0.000468854									12.2833	-0.00302021
12.3	0.000638435									12.3	-0.0034807
12.3167	0.000629598									12.3167	-0.00508264
12.3333	0.000941053									12.3333	-0.00777467
12.35	0.00110227									12.35	-0.0196866
12.3667	0.00117369									12.3667	-0.0286085
12.3833	0.00116485									12.3833	-0.0255405
12.4	0.00114718									12.4	-0.016103
12.4167	0.00135211									12.4167	-0.0118869
12.4333	0.00126732									12.4333	-0.00940097
12.45	0.000992405									12.45	-0.00852489
12.4667	0.00101748									12.4667	-0.0076691
12.4833	0.00117249									12.4833	-0.00658307
12.5	0.00126851									12.5	-0.00568764
12.5167	0.00132751									12.5167	-0.00493384
12.5333	0.00127687									12.5333	-0.00442008
12.55	0.00109582									12.55	-0.00405608
12.5667	0.000995032									12.5667	-0.00363237
12.5833	0.00100435									12.5833	-0.00282865
12.6	0.000794163									12.6	-0.00219523
12.6167	0.000626493									12.6167	-0.00164374
12.6333	0.000369017									12.6333	-0.00110227
12.65	0.00010151									12.65	-0.000940575
12.6667	-0.000226187									12.6667	-0.000839066
12.6833	-0.0004636									12.6833	-0.000737556
12.7	-0.000530954									12.7	-0.000566542
12.7167	-0.000396723									12.7167	-0.000367345
12.7333	-0.000272523									12.7333	-0.000458106
12.75	-0.000138292									12.75	-0.000508742
12.7667	0.000176029									12.7667	-0.000359463
12.7833	0.000320054									12.7833	-0.000200392
12.8	0.000224515									12.8	-0.000191554
12.8167	0.000139008									12.8167	-0.000384781
12.8333	-0.000136381									12.8333	-0.000197764
12.85	-0.00041177									12.85	-4.10815e-05
12.8667	-0.000627209									12.8667	-2.41234e-05
12.8833	-0.000522834									12.8833	-9.72103e-05
12.9	-0.000418458									12.9	-0.000110824
12.9167	-0.000374749									12.9167	-0.000286137
12.9333	-0.000181284									12.9333	-0.000531671
12.95	1.242e-05									12.95	-0.000706984
12.9667	1.60027e-05									12.9667	-0.000712477
12.9833	1.95854e-05									12.9833	-0.000697669
13	-0.000187255									13	-0.000643451
13.0167	-0.00028566									13.0167	-0.000530716
13.0333	-0.00066423									13.0333	-0.000828079
13.05	-0.000832617									13.05	-0.00087537
13.0667	-0.000871071									13.0667	-0.000662559
13.0833	-0.00110944									13.0833	-0.00052976
13.1	-0.00125848									13.1	-0.000247206
13.1167	-0.00128977									13.1167	-0.00010557
13.1333	-0.00117082									13.1333	-0.000103898
13.15	-0.000911914									13.15	0.000128021
13.1667	-0.000793207									13.1667	0.000209707
13.1833	-0.000854352									13.1833	0.000171491
13.2	-0.00110586									13.2	0.000373316
13.2167	-0.000979507									13.2167	0.000525222
13.2333	-0.00075332									13.2333	0.000637241
13.25	-0.000546957									13.25	0.000739228
13.2667	-0.000600459									13.2667	0.000921229
13.2833	-0.000514235									13.2833	0.000983329
13.3	-0.000258192									13.3	0.000855307
13.3167	-3.31996e-05									13.3167	0.000828556
13.3333	0.000231919									13.3333	0.000751648
13.35	0.00055675									13.35	0.00067474
13.3667	0.00102178									13.3667	0.000947741
13.3833	0.0011467									13.3833	0.000880864
13.4	0.00127185									13.4	0.000454046
13.4167	0.00123651									13.4167	0.000118468
13.4333	0.00113141									13.4333	-0.000227142
13.45	0.00116628									13.45	-0.000732779
13.4667	0.00121095									13.4667	-0.00140824
13.4833	0.00211594									13.4833	-0.00238392
13.5	0.00237078									13.5	-0.00293948
13.5167	0.00209587									13.5167	-0.00358388
13.5333	0.00303095									13.5333	-0.00095825
13.55	-0.005744									13.55	-0.0157927
13.5667	-0.0236689									13.5667	-0.0500872
13.5833	-0.0443936									13.5833	-0.102112
13.6	-0.0652283									13.6	-0.159096
13.6167	-0.0749728									13.6167	-0.207209
13.6333	-0.0817572									13.6333	-0.227973
13.65	-0.0858916									13.65	-0.231726
13.6667	-0.0847459									13.6667	-0.21795
13.6833	-0.0816402									13.6833	-0.194273
13.7	-0.0802744									13.7	-0.172046
13.7167	-0.0788681									13.7167	-0.148539
13.7333	-0.078582									13.7333	-0.129861
13.75	-0.0772855									13.75	-0.106183
13.7667	-0.0778592									13.7667	-0.0906659
13.7833	-0.0777228									13.7833	-0.0755484
13.8	-0.0782865									13.8	-0.0696207
13.8167	-0.0796893									13.8167	-0.0621821
13.8333	-0.074342									13.8333	-0.0579039
13.85	-0.0734948									13.85	-0.0525953
13.8667	-0.0708778									13.8667	-0.047847
13.8833	-0.0674506									13.8833	-0.0422485
13.9	-0.0626132									13.9	-0.0367701
13.9167	-0.0583551									13.9167	-0.0331009
13.9333	-0.0553267									13.9333	-0.0308417
13.95	-0.0518484									13.95	-0.0284425
13.9667	-0.0483801									13.9667	-0.0259334
13.9833	-0.0454521									13.9833	-0.0236742
14	-0.0436938									14	-0.021515
14.0167	-0.0416442									14.0167	-0.0189152
14.0333	-0.0390847									14.0333	-0.0171453
14.05	-0.0364854									14.05	-0.0160856
14.0667	-0.0342758									14.0667	-0.0152658
14.0833	-0.0324563									14.0833	-0.0140458
14.1	-0.0299766									14.1	-0.012756
14.1167	-0.0276959									14.1167	-0.0116456
14.1333	-0.0257249									14.1333	-0.0106253
14.15	-0.024014									14.15	-0.00961498
14.1667	-0.0226732									14.1667	-0.00861469
14.1833	-0.0212124									14.1833	-0.00765429
14.2	-0.0199713									14.2	-0.00679397
14.2167	-0.0187489									14.2167	-0.00622313
14.2333	-0.0172965									14.2333	-0.00585244
14.25	-0.0160139									14.25	-0.0056917
14.2667	-0.0149515									14.2667	-0.00543088
14.2833	-0.0136792									14.2833	-0.00505995
14.3	-0.0126865									14.3	-0.00479913
14.3167	-0.0118924									14.3167	-0.00458823
14.3333	-0.0112081									14.3333	-0.00442701
14.35	-0.0105739									14.35	-0.00411603
14.3667	-0.00999976									14.3667	-0.00369471
14.3833	-0.00933553									14.3833	-0.00329368
14.4	-0.00880099									14.4	-0.00291249
14.4167	-0.00815492									14.4167	-0.00253129
14.4333	-0.00739873									14.4333	-0.00220001
14.45	-0.00702255									14.45	-0.00199866
14.4667	-0.0067763									14.4667	-0.00174716
14.4833	-0.00627018									14.4833	-0.00146604
14.5	-0.00586391									14.5	-0.00123459
14.5167	-0.0053757									14.5167	-0.00125322
14.5333	-0.00487723									14.5333	-0.00112162
14.55	-0.00435894									14.55	-0.000950129
14.5667	-0.00391086									14.5667	-0.000488679
14.5833	-0.00355259									14.5833	-0.000147368
14.6	-0.00321391									14.6	2.41234e-05
14.6167	-0.00285349									14.6167	-5.44569e-05
14.6333	-0.00256282									14.6333	-4.29923e-05
14.65	-0.00219237									14.65	0.000148562
14.6667	-0.00188163									14.6667	0.000419891
14.6833	-0.00169103									14.6833	0.000571558
14.7	-0.00155035									14.7	0.000532865
14.7167	-0.00144717									14.7167	0.000334384
14.7333	-0.00131413									14.7333	0.000235741
14.75	-0.00102107									14.75	0.000117034
14.7667	-0.000618133									14.7667	7.83415e-05
14.7833	-0.00026488									14.7833	-2.38846e-07
14.8	-8.16853e-05									14.8	-0.000288765
14.8167	0.000224037									14.8167	-0.000497516
14.8333	0.000569647									14.8333	-0.000866533
14.85	0.000865578									14.85	-0.0011252
14.8667	0.00124128									14.8667	-0.00133395
14.8833	0.00140704									14.8833	-0.00151285
14.9	0.0011928									14.9	-0.00177176
14.9167	0.00119136									14.9167	-0.00199078
14.9333	0.00117011									14.9333	-0.00201992
14.95	0.00120856									14.95	-0.00191913
14.9667	0.00128714									14.9667	-0.00202804
14.9833	0.00135569									14.9833	-0.00212716
15	0.00140441									15	-0.00224635
15.0167	0.00141612									15.0167	-0.00227596
15.0333	0.00140776									15.0333	-0.00219523
15.05	0.00129932									15.05	-0.00199484
15.0667	0.00130075									15.0667	-0.00188426
15.0833	0.00120235									15.0833	-0.00172375
15.1	0.00117417									15.1	-0.00156301
15.1167	0.00128905									15.1167	-0.0013822
15.1333	0.00124391									15.1333	-0.00104113
15.15	0.00108866									15.15	-0.000700296
15.1667	0.00101342									15.1667	-0.000289481
15.1833	0.000808255									15.1833	-2.84227e-05
15.2	0.000543136									15.2	0.000272523
15.2167	0.000621477									15.2167	0.00058565
15.2333	0.000869638									15.2333	0.000838827
15.25	0.00100769									15.25	0.00111207
15.2667	0.00106597									15.2667	0.00135521
15.2833	0.00110395									15.2833	0.00144836
15.3	0.00127233									15.3	0.00161173
15.3167	0.00127424									15.3167	0.0017087
15.3333	0.00139582									15.3333	0.00174572
15.35	0.00155751									15.35	0.00178275
15.3667	0.0019294									15.3667	0.00187996
15.3833	0.00214101									15.3833	0.00198696
15.4	0.00209301									15.4	0.00199412
15.4167	0.00217851									15.4167	0.0018255
15.4333	0.00200392									15.4333	0.00163681
15.45	0.00176937									15.45	0.00157829
15.4667	0.00198481									15.4667	0.00149947
15.4833	0.00216036									15.4833	0.00138101
15.5	0.00250597									15.5	0.00115243
15.5167	0.00283534									15.5167	0.000966848
15.5333	0.00301471									15.5333	0.00070149
15.55	0.00308422									15.55	0.000505876
15.5667	0.00307347									15.5667	0.000270374
15.5833	0.00309305									15.5833	5.01576e-06
15.6	0.00320245									15.6	-7.04595e-05
15.6167	0.0033159									15.6167	6.49661e-05
15.6333	0.00314942									15.6333	9.05226e-05
15.65	0.00296288									15.65	0.000126111
15.6667	0.00298653									15.6667	0.000161699
15.6833	0.00331996									15.6833	0.000157399
15.7	0.00359368									15.7	3.29607e-05
15.7167	0.00386142									15.7167	-0.000312888
15.7333	0.00432908									15.7333	-0.000578485
15.75	0.00481681									15.75	-0.000724181
15.7667	0.00520469									15.7667	-0.000929827
15.7833	0.00554242									15.7833	-0.00109559
15.8	0.0055503									15.8	-0.00136142
15.8167	0.00566256									15.8167	-0.00154032
15.8333	0.00585483									15.8333	-0.00157949
15.85	0.00602704									15.85	-0.00138841
15.8667	0.0062494									15.8667	-0.00113738
15.8833	0.00670154									15.8833	-0.00109654
15.9	0.00731394									15.9	-0.0014357
15.9167	0.00794067									15.9167	-0.00185918
15.9333	0.00824735									15.9333	-0.00223249
15.95	0.00843413									15.95	-0.002516
15.9667	0.00804099									15.9667	-0.00238941
15.9833	0.00828771									15.9833	-0.00204309
16	0.00826455									16	-0.000406516
16.0167	0.00809449									16.0167	0.0011756
16.0333	0.00656444									16.0333	-0.000412009
16.05	0.000354447									16.05	-0.0105099
16.0667	-0.0144158									16.0667	-0.0359277
16.0833	-0.0289758									16.0833	-0.0828955
16.1	-0.0435158									16.1	-0.138183
16.1167	-0.0584652									16.1167	-0.182245
16.1333	-0.0668148									16.1333	-0.207466
16.15	-0.0667842									16.15	-0.216248
16.1667	-0.0647237									16.1667	-0.204369
16.1833	-0.063383									16.1833	-0.189631
16.2	-0.0625225									16.2	-0.171443
16.2167	-0.063254									16.2167	-0.150757
16.2333	-0.0603055									16.2333	-0.128022
16.25	-0.0630369									16.25	-0.114337
16.2667	-0.0681284									16.2667	-0.101682
16.2833	-0.06371									16.2833	-0.0889364
16.3	-0.0649415									16.3	-0.0774111
16.3167	-0.0697475									16.3167	-0.0647287
16.3333	-0.0692835									16.3333	-0.056466
16.35	-0.0659497									16.35	-0.0491034
16.3667	-0.0677558									16.3667	-0.0433608
16.3833	-0.0665019									16.3833	-0.0383883
16.4	-0.0656079									16.4	-0.0345856
16.4167	-0.0614811									16.4167	-0.0313951
16.4333	-0.0600846									16.4333	-0.0285946
16.45	-0.0597877									16.45	-0.0260741
16.4667	-0.056301									16.4667	-0.0239935
16.4833	-0.0526543									16.4833	-0.022103
16.5	-0.0517178									16.5	-0.0197124
16.5167	-0.0502706									16.5167	-0.0179536
16.5333	-0.0474338									16.5333	-0.0169745
16.55	-0.0436469									16.55	-0.0154856
16.5667	-0.04008									16.5667	-0.0139565
16.5833	-0.0375232									16.5833	-0.0126474
16.6	-0.0348264									16.6	-0.0113184
16.6167	-0.0317316									16.6167	-0.0101803
16.6333	-0.0292374									16.6333	-0.00925217
16.65	-0.0269929									16.65	-0.00839424
16.6667	-0.0250884									16.6667	-0.00772619
16.6833	-0.023634									16.6833	-0.00706817
16.7	-0.0221396									16.7	-0.00654008
16.7167	-0.0208498									16.7167	-0.00602226
16.7333	-0.0193704									16.7333	-0.00558469
16.75	-0.0178009									16.75	-0.00526703
16.7667	-0.0165217									16.7667	-0.00498925
16.7833	-0.0153724									16.7833	-0.00442152
16.8	-0.0145629									16.8	-0.00375394
16.8167	-0.0136106									16.8167	-0.00323588
16.8333	-0.0128587									16.8333	-0.00304815
16.85	-0.0123371									16.85	-0.00319026
16.8667	-0.0117054									16.8667	-0.00314226
16.8833	-0.0111037									16.8833	-0.0027644
16.9	-0.0104419									16.9	-0.00333668
16.9167	-0.00959969									16.9167	-0.00442796
16.9333	-0.00885808									16.9333	0.00323063
16.95	-0.00818668									16.95	0.00525915
16.9667	-0.00752532									16.9667	0.00645792
16.9833	-0.00697382									16.9833	0.00136644
17	-0.00655226									17	-0.00153482
17.0167	-0.00603253									17.0167	-0.00238488
17.0333	-0.0056038									17.0333	-0.00294497
17.05	-0.00519514									17.05	-0.0028351
17.0667	-0.00474658									17.0667	-0.00355522
17.0833	-0.00473775									17.0833	-0.00382512
17.1	-0.00477931									17.1	-0.00387527
17.1167	-0.00438282									17.1167	-0.00391349
17.1333	-0.00396771									17.1333	-0.00402169
17.15	-0.0035428									17.15	-0.00366987
17.1667	-0.00314775									17.1667	-0.00342792
17.1833	-0.00284251									17.1833	-0.00300611
17.2	-0.00271759									17.2	-0.00280429
17.2167	-0.00253177									17.2167	-0.00263017
17.2333	-0.00238726									17.2333	-0.002516
17.25	-0.0022227									17.25	-0.00226163
17.2667	-0.00209826									17.2667	-0.0022473
17.2833	-0.00150377									17.2833	-0.00188306
17.3	-0.00115912									17.3	-0.00167885
17.3167	-0.000938426									17.3167	-0.00137169
17.3333	-0.000738512									17.3333	-0.000874415
17.35	-0.000628642									17.35	-0.000627209
17.3667	-0.000458823									17.3667	-0.000419891
17.3833	-9.9121e-05									17.3833	1.74358e-05
17.4	0.000410815									17.4	0.000294736
17.4167	0.000893522									17.4167	0.000615267
17.4333	0.00123579									17.4333	0.000706267
17.45	0.00136811									17.45	0.000647034
17.4667	0.00141039									17.4667	0.000487962
17.4833	0.00145266									17.4833	0.000358985
17.5	0.00150473									17.5	0.00040986
17.5167	0.00155632									17.5167	0.000424429
17.5333	0.00150783									17.5333	0.000659454
17.55	0.00149924									17.55	0.00101438
17.5667	0.00143093									17.5667	0.00122958
17.5833	0.0012924									17.5833	0.00127448
17.6	0.00129383									17.6	0.00126947
17.6167	0.00141946									17.6167	0.00116891
17.6333	0.00136572									17.6333	0.00116867
17.65	0.00128189									17.65	0.00122838
17.6667	0.00134805									17.6667	0.00127806
17.6833	0.00126421									17.6833	0.00136787
17.7	0.00107027									17.7	0.00139749
17.7167	0.000984284									17.7167	0.00119184
17.7333	0.000899255									17.7333	0.00106669
17.75	0.0007741									17.75	0.00101151
17.7667	0.000568931									17.7667	0.000986195
17.7833	0.000513996									17.7833	0.000990972
17.8	0.000698863									17.8	0.000965893
17.8167	0.000924334									17.8167	0.00100482
17.8333	0.000990972									17.8333	0.000884208
17.85	0.00104758									17.85	0.000753798
17.8667	0.00101414									17.8667	0.000553167
17.8833	0.000910719									17.8833	0.000302618
17.9	0.000787475									17.9	0.000132082
17.9167	0.000846709									17.9167	0.000164565
17.9333	0.000717254									17.9333	0.000287332
17.95	0.000717732									17.95	0.000480319
17.9667	0.000638435									17.9667	0.000493217
17.9833	0.000468854									17.9833	0.000305962
18	0.000399589									18	0.000128738
18.0167	0.000523789									18.0167	0.000243384
18.0333	0.000739706									18.0333	0.00041798
18.05	0.000775533									18.05	0.000592577
18.0667	0.000721315									18.0667	0.000717254
18.0833	0.000727286									18.0833	0.000761918
18.1	0.000713194									18.1	0.000836438
18.1167	0.000643212									18.1167	0.000910958
18.1333	0.000495366									18.1333	0.000545285
18.15	0.000237174									18.15	-1.02704e-05
18.1667	0.000159071									18.1667	-0.000185822
18.1833	7.11761e-05									18.1833	-0.000271568
18.2	0.000233114									18.2	-0.000517101
18.2167	0.000429206									18.2167	-0.000714866
18.2333	0.000687637									18.2333	-0.00101318
18.25	0.000805866									18.25	-0.0015513
18.2667	0.000914063									18.2667	-0.00155942
18.2833	0.00101223									18.2833	-0.00131771
18.3	0.00115028									18.3	-0.00127591
18.3167	0.00115243									18.3167	-0.00129789
18.3333	0.00109678									18.3333	-0.00120068
18.35	0.00103086									18.35	-0.00119327
18.3667	0.00108508									18.3667	-0.00153602
18.3833	0.00114909									18.3833	-0.0019786
18.4	0.00129335									18.4	-0.00185129
18.4167	0.0014701									18.4167	-0.00124869
18.4333	0.00181905									18.4333	-0.000816375
18.45	0.00172781									18.45	-0.000284465
18.4667	0.0011467									18.4667	7.64307e-06
18.4833	0.000975447									18.4833	-0.000270135
18.5	0.00102441									18.5	0.00065181
18.5167	0.00256377									18.5167	0.00172972
18.5333	0.00364479									18.5333	0.00223679
18.55	-0.00153411									18.55	-0.00426627
18.5667	-0.0107428									18.5667	-0.032799
18.5833	-0.0220417									18.5833	-0.076312
18.6	-0.0371807									18.6	-0.124905
18.6167	-0.0420514									18.6167	-0.163062
18.6333	-0.0434007									18.6333	-0.184429
18.65	-0.04409									18.65	-0.187237
18.6667	-0.0431793									18.6667	-0.174304
18.6833	-0.0419287									18.6833	-0.164332
18.7	-0.041558									18.7	-0.151529
18.7167	-0.0420015									18.7167	-0.14208
18.7333	-0.0429939									18.7333	-0.128562
18.75	-0.0436866									18.75	-0.118464
18.7667	-0.043709									18.7667	-0.110525
18.7833	-0.0448116									18.7833	-0.102317
18.8	-0.046944									18.8	-0.0936486
18.8167	-0.0498531									18.8167	-0.0832634
18.8333	-0.0520015									18.8333	-0.0740988
18.85	-0.0520999									18.85	-0.0621642
18.8667	-0.0512883									18.8667	-0.0546496
18.8833	-0.0495068									18.8833	-0.047195
18.9	-0.0479053									18.9	-0.0421403
18.9167	-0.0461725									18.9167	-0.0367586
18.9333	-0.0441896									18.9333	-0.0315773
18.95	-0.0422368									18.95	-0.0282359
18.9667	-0.0404538									18.9667	-0.0262647
18.9833	-0.038811									18.9833	-0.0234133
19	-0.0374682									19	-0.020942
19.0167	-0.0359563									19.0167	-0.0184231
19.0333	-0.0342149									19.0333	-0.0158548
19.05	-0.0324936									19.05	-0.0142464
19.0667	-0.030722									19.0667	-0.0130479
19.0833	-0.0290004									19.0833	-0.0120297
19.1	-0.027339									19.1	-0.0113113
19.1167	-0.0261708									19.1167	-0.0102248
19.1333	-0.0249537									19.1333	-0.00935894
19.15	-0.0235863									19.15	-0.00870283
19.1667	-0.022479									19.1667	-0.00789696
19.1833	-0.0214015									19.1833	-0.00725112
19.2	-0.0201944									19.2	-0.00667503
19.2167	-0.0188325									19.2167	-0.00633085
19.2333	-0.0177121									19.2333	-0.00595682
19.25	-0.0167617									19.25	-0.00555293
19.2667	-0.0162114									19.2667	-0.00525915
19.2833	-0.0155708									19.2833	-0.00498519
19.3	-0.0149804									19.3	-0.00472127
19.3167	-0.0144179									19.3167	-0.00442868
19.3333	-0.0136572									19.3333	-0.00416643
19.35	-0.0131363									19.35	-0.00396413
19.3667	-0.0126256									19.3667	-0.00395194
19.3833	-0.0120949									19.3833	-0.00367966
19.4	-0.0114441									19.4	-0.00331733
19.4167	-0.0110932									19.4167	-0.003046
19.4333	-0.0107548									19.4333	-0.00297483
19.45	-0.0102365									19.45	-0.00277372
19.4667	-0.009818									19.4667	-0.0023426
19.4833	-0.00923975									19.4833	-0.00186156
19.5	-0.00903124									19.5	-0.00136047
19.5167	-0.00877496									19.5167	-0.000650139
19.5333	-0.00860156									19.5333	8.02522e-05
19.55	-0.00833835									19.55	0.00055054
19.5667	-0.00790508									19.5667	0.000781026
19.5833	-0.00736195									19.5833	0.000901166
19.6	-0.00691865									19.6	0.00115171
19.6167	-0.00656946									19.6167	0.00127162
19.6333	-0.00612401									19.6333	0.00139176
19.65	-0.00575881									19.65	0.00128165
19.6667	-0.00528327									19.6667	0.00129168
19.6833	-0.00513805									19.6833	0.00145171
19.7	-0.00483257									19.7	0.0017517
19.7167	-0.0046532									19.7167	0.00191172
19.7333	-0.00417813									19.7333	0.00199174
19.75	-0.0035631									19.75	0.00200177
19.7667	-0.00324783									19.7667	0.0022719
19.7833	-0.00309282									19.7833	0.00236195
19.8	-0.00278781									19.8	0.00231203
19.8167	-0.00214866									19.8167	0.00226235
19.8333	-0.00166404									19.8333	0.00204285
19.85	-0.00142949									19.85	0.00183362
19.8667	-0.00142495									19.8667	0.00155417
19.8833	-0.00102035									19.8833	0.00116461
19.9	-0.000965893									19.9	0.000945113
19.9167	-0.000615506									19.9167	0.000806583
19.9333	-0.000459062									19.9333	0.000617894
19.95	-0.000362807									19.95	0.000439476
19.9667	-8.64622e-05									19.9667	0.000360896
19.9833	4.99188e-05									19.9833	0.000362568
20	0.000626254									20	0.000103898
20.0167	0.000701013									20.0167	-1.36142e-05
20.0333	0.000742094									20.0333	-5.06353e-05
20.05	0.00075332									20.05	-0.000167909
20.0667	0.000604758									20.0667	-0.000115124
20.0833	0.000695997									20.0833	-3.22442e-05
20.1	0.000647034									20.1	-8.93284e-05
20.1167	0.000588994									20.1167	-0.000225232
20.1333	0.000498233									20.1333	-0.000340594
20.15	0.000287093									20.15	-0.000446164
20.1667	-3.39161e-05									20.1667	-0.000571558
20.1833	-0.000244817									20.1833	-0.000556989
20.2	-0.000465749									20.2	-0.000362329
20.2167	-0.000744005									20.2167	-0.000455957
20.2333	-0.000994793									20.2333	-0.000309067
20.25	-0.00108555									20.25	-9.21945e-05
20.2667	-0.00116628									20.2667	0.000144741
20.2833	-0.00139701									20.2833	0.000381437
20.3	-0.00101772									20.3	0.000678561
20.3167	-0.000843604									20.3167	0.00101772
20.3333	-0.000881103									20.3333	0.00130768
20.35	-0.00104877									20.35	0.0012076
20.3667	-0.00106621									20.3667	0.00100769
20.3833	-0.00108388									20.3833	0.000987867
20.4	-0.000941292									20.4	0.000927677
20.4167	-0.00039123									20.4167	0.000850291
20.4333	-0.000101748									20.4333	0.000833811
20.45	0.00034776									20.45	0.000797268
20.4667	0.000867249									20.4667	0.00073063
20.4833	0.00119662									20.4833	0.000783892
20.5	0.00113619									20.5	0.00075738
20.5167	0.00118659									20.5167	0.000692892
20.5333	0.00138722									20.5333	0.000209229
20.55	0.00155799									20.55	0.000125633
20.5667	0.00178872									20.5667	0.000221888
20.5833	0.00193943									20.5833	0.000248161
20.6	0.00175026									20.6	0.000224276
20.6167	0.00163418									20.6167	0.000151906
20.6333	0.00138937									20.6333	6.01892e-05
20.65	0.00162463									20.65	-0.000161699
20.6667	0.00173975									20.6667	-0.000123722
20.6833	0.00164517									20.6833	-0.000155489
20.7	0.00148037									20.7	-0.000207318
20.7167	0.00145003									20.7167	-0.000148801
20.7333	0.00135139									20.7333	0.000119901
20.75	0.000982612									20.75	-5.1113e-05
20.7667	0.000783892									20.7667	-0.000162415
20.7833	0.000615267									20.7833	-0.000193704
20.8	0.000636524									20.8	-0.000124916
20.8167	0.000632464									20.8167	-0.000196331
20.8333	0.000460256									20.8333	-0.000288048
20.85	0.000307872									20.85	0.000180329
20.8667	0.000235741									20.8667	0.000138769
20.8833	1.33754e-05									20.8833	-0.000212812
20.9	7.11761e-05									20.9	-0.00061455
20.9167	3.31996e-05									20.9167	-0.000877042
20.9333	-0.000473154									20.9333	-0.00115004
20.95	-0.000559377									20.95	-0.00211307
20.9667	-0.000465511									20.9667	-0.00237604
20.9833	-0.00082163									20.9833	-0.00274888
21	-0.000677845									21	-0.00360203
21.0167	-0.00108006									21.0167	-0.00264617
21.0333	-0.000360657									21.0333	-0.00302092
21.05	-0.00256138									21.05	-0.00875561
21.0667	-0.00683195									21.0667	-0.0201402
21.0833	-0.0140723									21.0833	-0.0470051
21.1	-0.0235129									21.1	-0.0851096
21.1167	-0.0282497									21.1167	-0.122516
21.1333	-0.0273648									21.1333	-0.142632
21.15	-0.02439									21.15	-0.150948
21.1667	-0.0191951									21.1667	-0.145325
21.1833	-0.0141602									21.1833	-0.131341
21.2	-0.0113454									21.2	-0.118107
21.2167	-0.00922686									21.2167	-0.110615
21.2333	-0.00842696									21.2333	-0.103593
21.25	-0.00776679									21.25	-0.0983009
21.2667	-0.00741688									21.2667	-0.0921088
21.2833	-0.00745677									21.2833	-0.0879168
21.3	-0.00758694									21.3	-0.0824945
21.3167	-0.00765334									21.3167	-0.0676636
21.3333	-0.00720861									21.3333	-0.053463
21.35	-0.00703353									21.35	-0.0439923
21.3667	-0.00699866									21.3667	-0.0405118
21.3833	-0.0069337									21.3833	-0.0369511
21.4	-0.00702876									21.4	-0.0346107
21.4167	-0.00722079									21.4167	-0.0317409
21.4333	-0.00742118									21.4333	-0.0294917
21.45	-0.0077515									21.45	-0.0280226
21.4667	-0.0077121									21.4667	-0.0261035
21.4833	-0.00781241									21.4833	-0.0242042
21.5	-0.00798295									21.5	-0.0225251
21.5167	-0.00811025									21.5167	-0.0206067
21.5333	-0.00818644									21.5333	-0.0187487
21.55	-0.00842242									21.55	-0.0168709
21.5667	-0.00837848									21.5667	-0.0153731
21.5833	-0.00835435									21.5833	-0.014465
21.6	-0.00854041									21.6	-0.0136672
21.6167	-0.00842362									21.6167	-0.0126201
21.6333	-0.00827553									21.6333	-0.0114534
21.65	-0.00822752									21.65	-0.0106368
21.6667	-0.00793948									21.6667	-0.00995008
21.6833	-0.00787141									21.6833	-0.00917335
21.7	-0.00775318									21.7	-0.00844655
21.7167	-0.00762253									21.7167	-0.0074207
21.7333	-0.00744053									21.7333	-0.00672495
21.75	-0.00730845									21.75	-0.00644956
21.7667	-0.00707653									21.7667	-0.00617393
21.7833	-0.00702446									21.7833	-0.00569839
21.8	-0.00697263									21.8	-0.00524267
21.8167	-0.00675814									21.8167	-0.00476784
21.8333	-0.00648252									21.8333	-0.00439309
21.85	-0.00625705									21.85	-0.00407853
21.8667	-0.00595132									21.8667	-0.00373412
21.8833	-0.00550564									21.8833	-0.00339949
21.9	-0.00521018									21.9	-0.00318501
21.9167	-0.00507237									21.9167	-0.002971
21.9333	-0.00470335									21.9333	-0.00289744
21.95	-0.0044743									21.95	-0.0029636
21.9667	-0.00443537									21.9667	-0.00278017
21.9833	-0.00431642									21.9833	-0.00257643
22	-0.00431738									22	-0.00252293
22.0167	-0.00428633									22.0167	-0.00240972
22.0333	-0.00411436									22.0333	-0.00218687
22.05	-0.00409215									22.05	-0.00217421
22.0667	-0.00393021									22.0667	-0.00204142
22.0833	-0.00369805									22.0833	-0.00201849
22.1	-0.00346589									22.1	-0.00179564
22.1167	-0.00330204									22.1167	-0.00162344
22.1333	-0.00324711									22.1333	-0.0015513
22.15	-0.00316208									22.15	-0.00141946
22.1667	-0.00310715									22.1667	-0.0013373
22.1833	-0.00328222									22.1833	-0.0011553
22.2	-0.00338707									22.2	-0.0010932
22.2167	-0.00331064									22.2167	-0.00104161
22.2333	-0.00328294									22.2333	-0.000940097
22.25	-0.00292538									22.25	-0.000888746
22.2667	-0.00284776									22.2667	-0.000837394
22.2833	-0.00292037									22.2833	-0.000826168
22.3	-0.00296264									22.3	-0.00091478
22.3167	-0.00292371									22.3167	-0.000973536
22.3333	-0.00263375									22.3333	-0.00103277
22.35	-0.00246393									22.35	-0.000921706
22.3667	-0.00263399									22.3667	-0.000870832
22.3833	-0.00251409									22.3833	-0.00070985
22.4	-0.00240422									22.4	-0.000418936
22.4167	-0.00233305									22.4167	-0.000237891
22.4333	-0.00244101									22.4333	-0.000146651
22.45	-0.00255899									22.45	-5.49346e-06
22.4667	-0.00252699									22.4667	-0.000104376
22.4833	-0.00268487									22.4833	-0.000193226
22.5	-0.00260294									22.5	0.000267985
22.5167	-0.00244984									22.5167	0.000419891
22.5333	-0.00255589									22.5333	0.000432311
22.55	-0.00273216									22.55	0.000474826
22.5667	-0.00293828									22.5667	0.000437566
22.5833	-0.00278447									22.5833	0.000330085
22.6	-0.00285063									22.6	8.24018e-05
22.6167	-0.00279569									22.6167	-0.000163609
22.6333	-0.00269036									22.6333	-0.000328652
22.65	-0.00260485									22.65	-0.000103898
22.6667	-0.00244936									22.6667	-9.88822e-05
22.6833	-0.00246393									22.6833	-0.000204213
22.7	-0.00266863									22.7	-0.000269179
22.7167	-0.00279235									22.7167	-0.000272523
22.7333	-0.00300564									22.7333	-0.000464316
22.75	-0.0030288									22.75	-0.000546241
22.7667	-0.00290222									22.7667	-0.000487962
22.7833	-0.00292538									22.7833	1.00315e-05
22.8	-0.0029187									22.8	0.000478169
22.8167	-0.0028812									22.8167	0.000318859
22.8333	-0.0028234									22.8333	-4.84857e-05
22.85	-0.00282555									22.85	-4.60973e-05
22.8667	-0.00262778									22.8667	0.000176507
22.8833	-0.00266003									22.8833	0.000839066
22.9	-0.00255207									22.9	0.00182168
22.9167	-0.00238392									22.9167	0.00269729
22.9333	-0.00205527									22.9333	0.00274529
22.95	-0.00183649									22.95	0.00260318
22.9667	-0.00175791									22.9667	0.00317092
22.9833	-0.00177916									22.9833	0.00263901
23	-0.0018907									23	0.00200678
23.0167	-0.00215176									23.0167	0.00149756
23.0333	-0.00217254									23.0333	0.000900449
23.05	-0.00212334									23.05	0.000863189
23.0667	-0.00188402									23.0667	0.000986195
23.0833	-0.00172495									23.0833	0.000829034
23.1	-0.00159573									23.1	0.000811837
23.1167	-0.00157638									23.1167	0.000276345
23.1333	-0.00157686									23.1333	-0.000457868
23.15	-0.00164732									23.15	-0.000552212
23.1667	-0.00153769									23.1667	-0.00072633
23.1833	-0.0011682									23.1833	-0.000660648
23.2	-0.000988822									23.2	-0.000704834
23.2167	-0.000919318									23.2167	-0.000808732
23.2333	-0.000819719									23.2333	-0.000922184
23.25	-0.000830228									23.25	-0.00107576
23.2667	-0.00108054									23.2667	-0.00103946
23.2833	-0.00139104									23.2833	-0.000932932
23.3	-0.00143164									23.3	-0.000696475
23.3167	-0.00136214									23.3167	-0.000550779
23.3333	-0.00126278									23.3333	-0.000485335
23.35	-0.00109344									23.35	-0.000690026
23.3667	-0.000714149									23.3667	-0.000944636
23.3833	-0.000504681									23.3833	-0.00103922
23.4	-0.000375466									23.4	-0.00120378
23.4167	-0.0001863									23.4167	-0.00134948
23.4333	-0.000247444									23.4333	-0.00105618
23.45	-0.000698385									23.45	-0.000772666
23.4667	-0.00103946									23.4667	-0.000239324
23.4833	-0.00101056									23.4833	-1.57638e-05
23.5	0.000698147									23.5	-0.000622432
23.5167	0.00285684									23.5167	-0.00195018
23.5333	0.00467541									23.5333	-0.00100912
23.55	0.000873937									23.55	-0.00687781
23.5667	-0.00799775									23.5667	-0.0195068
23.5833	-0.0143491									23.5833	-0.0399955
23.6	-0.0200509									23.6	-0.0724742
23.6167	-0.0250626									23.6167	-0.0996444
23.6333	-0.0252142									23.6333	-0.112995
23.65	-0.0237262									23.65	-0.111927
23.6667	-0.018528									23.6667	-0.104577
23.6833	-0.0122299									23.6833	-0.0884485
23.7	-0.00467159									23.7	-0.0755596
23.7167	0.0016466									23.7167	-0.0649119
23.7333	0.00497444									23.7333	-0.0558751
23.75	0.00500263									23.75	-0.0468484
23.7667	0.00503057									23.7667	-0.0430417
23.7833	0.00395863									23.7833	-0.0392051
23.8	0.0036467									23.8	-0.0350583
23.8167	0.00382488									23.8167	-0.0310528
23.8333	0.00388292									23.8333	-0.0277183
23.85	0.00360108									23.85	-0.024684
23.8667	0.00340929									23.8667	-0.0216096
23.8833	0.00308732									23.8833	-0.0191851
23.9	0.00291535									23.9	-0.0169406
23.9167	0.00255374									23.9167	-0.0138975
23.9333	0.00226211									23.9333	-0.0113354
23.95	0.00206028									23.95	-0.0102434
23.9667	0.00167861									23.9667	-0.00908116
23.9833	0.001167									23.9833	-0.00818907
24	0.000845514									24	-0.00757691
24.0167	0.000693847									24.0167	-0.00683601
24.0333	0.000502771									24.0333	-0.00576622
24.05	0.00028136									24.05	-0.00483639
24.0667	5.01576e-05									24.0667	-0.00382655
24.0833	-0.000221171									24.0833	-0.00307681
24.1	-0.000652288									24.1	-0.00234714
24.1167	-0.000883252									24.1167	-0.00178848
24.1333	-0.000994077									24.1333	-0.00132106
24.15	-0.00112473									24.15	-0.000963504
24.1667	-0.00140537									24.1667	-0.000576096
24.1833	-0.00161603									24.1833	-0.000118706
24.2	-0.00168673									24.2	0.00019872
24.2167	-0.00169724									24.2167	0.000224993
24.2333	-0.00190718									24.2333	0.000340117
24.25	-0.00205718									24.25	0.000445209
24.2667	-0.0021071									24.2667	0.000450225
24.2833	-0.002227									24.2833	0.000535493
24.3	-0.00208704									24.3	0.000590427
24.3167	-0.00190647									24.3167	0.00072442
24.3333	-0.00180567									24.3333	0.00100697
24.35	-0.00169461									24.35	0.00106979
24.3667	-0.00191363									24.3667	0.00101247
24.3833	-0.00217278									24.3833	0.000935082
24.4	-0.00228169									24.4	0.000717971
24.4167	-0.00235024									24.4167	0.000659454
24.4333	-0.00249833									24.4333	0.000569647
24.45	-0.00240637									24.45	0.000359941
24.4667	-0.00236434									24.4667	7.02207e-05
24.4833	-0.00219237									24.4833	-0.000129454
24.5	-0.00200033									24.5	-0.000129216
24.5167	-0.00165759									24.5167	-0.000210184
24.5333	-0.00179445									24.5333	-7.21315e-05
24.55	-0.00187112									24.55	7.57141e-05
24.5667	-0.00163777									24.5667	0.000133515
24.5833	-0.00142448									24.5833	0.000131365
24.6	-0.00125131									24.6	0.000149279
24.6167	-0.00102728									24.6167	0.000145935
24.6333	-0.00103277									24.6333	1.14646e-05
24.65	-0.000888029									24.65	-9.31499e-05
24.6667	-0.00069337									24.6667	-0.000147607
24.6833	-0.00025867									24.6833	-0.00024219
24.7	-0.000163848									24.7	-0.000466705
24.7167	0.000121573									24.7167	-0.000672351
24.7333	0.000398156									24.7333	-0.000859129
24.75	0.000564871									24.75	-0.00100602
24.7667	0.000641301									24.7667	-0.000952995
24.7833	0.000617894									24.7833	-0.000729913
24.8	0.000634375									24.8	-0.000466705
24.8167	0.000481991									24.8167	-0.000294497
24.8333	0.000490828									24.8333	-0.000363285
24.85	0.000719882									24.85	-0.000252221
24.8667	0.000948696									24.8667	-0.000110824
24.8833	0.000977596									24.8833	-0.000269657
24.9	0.000916213									24.9	-0.000388363
24.9167	0.000796073									24.9167	-0.000177701
24.9333	0.000637241									24.9333	6.25776e-05
24.95	0.000478169									24.95	-0.000227142
24.9667	0.000489156									24.9667	-0.000476975
24.9833	0.000380004									24.9833	-0.000326741
25	0.000390991									25	-0.00019657
25.0167	0.000402455									25.0167	0.000123722
25.0333	0.000464794									25.0333	0.000614073
25.05	0.000337012									25.05	0.0012045
25.0667	9.93599e-05									25.0667	0.00130482
25.0833	-0.000138531									25.0833	0.00110538
25.1	-0.000286137									25.1	0.000805627
25.1167	-0.000224037									25.1167	0.000776488
25.1333	-0.000361613									25.1333	0.000747827
25.15	-0.000559377									25.15	0.000659215
25.1667	-0.000706984									25.1667	0.000910719
25.1833	-0.00100459									25.1833	0.00110203
25.2	-0.00109224									25.2	0.00099336
25.2167	-0.00106048									25.2167	0.000875131
25.2333	-0.000868921									25.2333	0.000767651
25.25	-0.00069743									25.25	0.000810165
25.2667	-0.000556033									25.2667	0.00105259
25.2833	-0.000244578									25.2833	0.00118515
25.3	-2.31681e-05									25.3	0.00105761
25.3167	0.000137814									25.3167	0.000890418
25.3333	0.000278017									25.3333	0.000613356
25.35	0.000228337									25.35	0.000196092
25.3667	7.85803e-05									25.3667	-0.000160982
25.3833	9.88822e-05									25.3833	-0.000327935
25.4	0.000169342									25.4	-0.000405083
25.4167	0.000318859									25.4167	-0.000562482
25.4333	0.00029808									25.4333	-0.000700535
25.45	0.00032698									25.45	-0.000568453
25.4667	0.00041607									25.4667	-0.000356358
25.4833	0.000575141									25.4833	-0.000704118
25.5	0.000644167									25.5	-0.00124224
25.5167	0.000582306									25.5167	-0.00153076
25.5333	0.000539792									25.5333	-0.00185058
25.55	0.000476975									25.55	-0.00186013
25.5667	0.00037451									25.5667	-0.00177988
25.5833	0.000201825									25.5833	-0.00179946
25.6	-0.000110824									25.6	-0.00187924
25.6167	-0.000364479									25.6167	-0.00178943
25.6333	-0.000579679									25.6333	-0.00136071
25.65	-0.000654915									25.65	-0.0011221
25.6667	-0.000699818									25.6667	-0.00107337
25.6833	-0.00062506									25.6833	-0.000724658
25.7	-0.000630075									25.7	-0.000335817
25.7167	-0.000476498									25.7167	-4.70526e-05
25.7333	-0.000284704									25.7333	0.000211379
25.75	-0.000172924									25.75	0.000490112
25.7667	-0.000261297									25.7667	0.000778638
25.7833	-0.000359463									25.7833	0.000937231
25.8	-0.000417741									25.8	0.00118587
25.8167	-0.00051734									25.8167	0.00141516
25.8333	-0.000428728									25.8333	0.00143522
25.85	-0.000360418									25.85	0.000965176
25.8667	-0.000141874									25.8667	0.000965415
25.8833	-7.33257e-05									25.8833	0.00102537
25.9	0.000315038									25.9	0.000985478
25.9167	0.000392185									25.9167	0.00109654
25.9333	0.000297363									25.9333	0.00136883
25.95	-1.74358e-05									25.95	0.000941292
25.9667	-0.000202064									25.9667	0.000253654
25.9833	0.000323158									25.9833	-0.00106382
26	0.00103826									26	-0.00399159
26.0167	0.00275222									26.0167	-0.00438808
26.0333	0.00525437									26.0333	-0.00254347
26.05	0.00267651									26.05	-0.00481872
26.0667	-0.00462143									26.0667	-0.0114839
26.0833	-0.0127092									26.0833	-0.0268993
26.1	-0.0176973									26.1	-0.0581446
26.1167	-0.0220763									26.1167	-0.086799
26.1333	-0.0235672									26.1333	-0.109462
26.15	-0.0235782									26.15	-0.112175
26.1667	-0.0175791									26.1667	-0.107738
26.1833	-0.0079101									26.1833	-0.0960516
26.2	-0.000371167									26.2	-0.0803248
26.2167	0.00158689									26.2167	-0.0669671
26.2333	0.00409286									26.2333	-0.0566184
26.25	0.00548892									26.25	-0.0499095
26.2667	0.00583501									26.2667	-0.0446907
26.2833	0.00638101									26.2833	-0.040942
26.3	0.00601724									26.3	-0.0375731
26.3167	0.00608221									26.3167	-0.0336336
26.3333	0.00601533									26.3333	-0.0297232
26.35	0.00635856									26.35	-0.0259026
26.3667	0.00668171									26.3667	-0.0228721
26.3833	0.00630482									26.3833	-0.0200416
26.4	0.00550803									26.4	-0.0181609
26.4167	0.00495032									26.4167	-0.0167997
26.4333	0.00472055									26.4333	-0.0158477
26.45	0.00438091									26.45	-0.0147456
26.4667	0.00398132									26.4667	-0.0133235
26.4833	0.00373173									26.4833	-0.0115613
26.5	0.00333214									26.5	-0.0100492
26.5167	0.00311145									26.5167	-0.00885664
26.5333	0.00264904									26.5333	-0.00788311
26.55	0.00241688									26.55	-0.00710973
26.5667	0.00218448									26.5667	-0.00642615
26.5833	0.00190217									26.5833	-0.00589281
26.6	0.00178967									26.6	-0.00559926
26.6167	0.0019165									26.6167	-0.00520541
26.6333	0.00176149									26.6333	-0.00478074
26.65	0.00174644									26.65	-0.00441602
26.6667	0.00169151									26.6667	-0.00404127
26.6833	0.00197645									26.6833	-0.00365673
26.7	0.00216132									26.7	-0.00339209
26.7167	0.00218544									26.7167	-0.00302713
26.7333	0.00203807									26.7333	-0.00251146
26.75	0.00192032									26.75	-0.0021157
26.7667	0.00184293									26.7667	-0.00178012
26.7833	0.00147535									26.7833	-0.00175456
26.8	0.00116772									26.8	-0.00184891
26.8167	0.0009893									26.8167	-0.00180305
26.8333	0.000819241									26.8333	-0.00174644
26.85	0.000739228									26.85	-0.00143021
26.8667	0.00062912									26.8667	-0.00116366
26.8833	0.000489156									26.8833	-0.000777205
26.9	0.000179134									26.9	-0.000420846
26.9167	-0.000241712									26.9167	-0.000114168
26.9333	-0.000504204									26.9333	0.000112735
26.95	-0.000696713									26.95	0.000189882
26.9667	-0.000989061									26.9667	2.67507e-05
26.9833	-0.00139152									26.9833	7.38034e-05
27	-0.00161388									27	0.000290914
27.0167	-0.00185727									27.0167	0.000318143
27.0333	-0.00206196									27.0333	0.000355403
27.05	-0.00194659									27.05	0.000392901
27.0667	-0.00198147									27.0667	0.00013041
27.0833	-0.00207629									27.0833	-0.000202302
27.1	-0.00203091									27.1	-0.000524744
27.1167	-0.0019165									27.1167	-0.000617417
27.1333	-0.00181332									27.1333	-0.000649661
27.15	-0.00182048									27.15	-0.000701968
27.1667	-0.00192749									27.1667	-0.000494411
27.1833	-0.0018544									27.1833	-0.000386692
27.2	-0.00161149									27.2	-0.000199197
27.2167	-0.00137886									27.2167	-5.13519e-05
27.2333	-0.00127783									27.2333	-2.38846e-05
27.25	-0.00113643									27.25	3.82153e-06
27.2667	-0.00119518									27.2667	-5.85172e-05
27.2833	-0.00120402									27.2833	-6.06669e-05
27.3	-0.00100268									27.3	-4.29923e-05
27.3167	-0.000791535									27.3167	-0.000345371
27.3333	-0.000590427									27.3333	-0.000707939
27.35	-0.00039935									27.35	-0.000790341
27.3667	-0.000258431									27.3667	-0.000642734
27.3833	-0.000267269									27.3833	-0.00069528
27.4	-0.000256282									27.4	-0.00046766
27.4167	-0.00025461									27.4167	-1.00315e-05
27.4333	-0.000131126									27.4333	-2.38846e-06
27.45	-7.88191e-06									27.45	0.000135187
27.4667	2.53177e-05									27.4667	0.000242906
27.4833	0.000158594									27.4833	0.000240518
27.5	0.000381915									27.5	0.000218066
27.5167	0.000546718									27.5167	0.000155966
27.5333	0.000604758									27.5333	0.000153817
27.55	0.000632942									27.55	-0.000138053
27.5667	0.000851008									27.5667	-0.000330085
27.5833	0.00101916									27.5833	-0.000371883
27.6	0.00119733									27.6	-0.000493933
27.6167	0.00131747									27.6167	-0.000735645
27.6333	0.0014326									27.6333	-0.000646795
27.65	0.00142782									27.65	-0.000428012
27.6667	0.00141301									27.6667	-0.000219261
27.6833	0.00155799									27.6833	-0.000150473
27.7	0.0016232									27.7	-4.1798e-05
27.7167	0.00169055									27.7167	0.000207557
27.7333	0.00163371									27.7333	0.000497755
27.75	0.00179684									27.75	0.000787953
27.7667	0.00171993									27.7667	0.00077816
27.7833	0.00155298									27.7833	0.000838349
27.8	0.00149613									27.8	0.000818525
27.8167	0.00162129									27.8167	0.000669246
27.8333	0.00173187									27.8333	0.000551495
27.85	0.00175241									27.85	0.000373555
27.8667	0.00160289									27.8667	0.000295691
27.8833	0.00142328									27.8833	0.000197764
27.9	0.00111398									27.9	4.96799e-05
27.9167	0.00102584									27.9167	-0.000117512
27.9333	0.00100148									27.9333	0.000116318
27.95	0.000827362									27.95	0.00025031
27.9667	0.000422996									27.9667	0.000444492
27.9833	-0.000201347									27.9833	0.000418458
28	-0.000445448									28	0.000172447
28.0167	-0.000609296									28.0167	0.000176746
28.0333	-0.000711283									28.0333	4.25146e-05
28.05	-0.000683577									28.05	-0.00011178
28.0667	-0.00076574									28.0667	-0.000356119
28.0833	-0.000917885									28.0833	-0.000570364
28.1	-0.000910003									28.1	-0.000594726
28.1167	-0.000992405									28.1167	-0.000588516
28.1333	-0.000895433									28.1333	-0.000821391
28.15	-0.000988344									28.15	-0.000794163
28.1667	-0.00112138									28.1667	-0.00062697
28.1833	-0.00131437									28.1833	-0.000619805
28.2	-0.00138722									28.2	-0.000772666
28.2167	-0.00132106									28.2167	-0.000695042
28.2333	-0.00110681									28.2333	-0.000385975
28.25	-0.000972342									28.25	2.29292e-05
28.2667	-0.000678084									28.2667	0.000271807
28.2833	-0.00047387									28.2833	0.000100793
28.3	-0.000629598									28.3	0.000319576
28.3167	-0.000636285									28.3167	0.000459062
28.3333	-0.000625776									28.3333	0.000470288
28.35	-0.000665186									28.35	0.000481513
28.3667	-0.000604519									28.3667	0.000482708
28.3833	-0.000483902									28.3833	0.000533821
28.4	-0.00027324									28.4	0.000754992
28.4167	-0.000363762									28.4167	0.00126684
28.4333	-0.000647034									28.4333	0.0011307
28.45	-0.000580396									28.45	0.00137456
28.4667	-0.000773861									28.4667	0.00128833
28.4833	-0.000817092									28.4833	0.000662081
28.5	-0.000320531									28.5	0.000515907
28.5167	8.5268e-05									28.5167	0.000170297
28.5333	0.0015482									28.5333	-0.00040365
28.55	-0.00202876									28.55	-0.00511775
28.5667	-0.00888602									28.5667	-0.0114417
28.5833	-0.0139629									28.5833	-0.0320655
28.6	-0.0189902									28.6	-0.0565895
28.6167	-0.019518									28.6167	-0.0810032
28.6333	-0.0191382									28.6333	-0.0990754
28.65	-0.0178487									28.65	-0.103418
28.6667	-0.0147693									28.6667	-0.0951803
28.6833	-0.00798963									28.6833	-0.0758627
28.7	-0.00109009									28.7	-0.061955
28.7167	0.00166882									28.7167	-0.0528972
28.7333	0.00381556									28.7333	-0.0464185
28.75	0.00435225									28.75	-0.04258
28.7667	0.00515883									28.7667	-0.0392414
28.7833	0.00548533									28.7833	-0.0354027
28.8	0.00547196									28.8	-0.0316941
28.8167	0.00540819									28.8167	-0.0286056
28.8333	0.00531217									28.8333	-0.0258567
28.85	0.00500621									28.85	-0.0232977
28.8667	0.00490016									28.8667	-0.0216989
28.8833	0.00496441									28.8833	-0.0203
28.9	0.00482827									28.9	-0.0189111
28.9167	0.00451204									28.9167	-0.0176424
28.9333	0.0041939									28.9333	-0.0160836
28.95	0.00396556									28.95	-0.0143351
28.9667	0.0035674									28.9667	-0.0126667
28.9833	0.00322944									28.9833	-0.011248
29	0.00335125									29	-0.0102396
29.0167	0.0032526									29.0167	-0.00930114
29.0333	0.00280262									29.0333	-0.00852369
29.05	0.00244268									29.05	-0.00787594
29.0667	0.00203282									29.0667	-0.00704858
29.0833	0.00175289									29.0833	-0.00635091
29.1	0.00141277									29.1	-0.00571343
29.1167	0.00118253									29.1167	-0.00514617
29.1333	0.000821152									29.1333	-0.00453019
29.15	0.000789625									29.15	-0.00389414
29.1667	0.00054839									29.1667	-0.00354829
29.1833	0.00032698									29.1833	-0.0031425
29.2	0.000255565									29.2	-0.00268654
29.2167	-7.61918e-05									29.2167	-0.00224109
29.2333	-2.86615e-05									29.2333	-0.00192725
29.25	-4.10815e-05									29.25	-0.00160361
29.2667	-0.00010342									29.2667	-0.0013201
29.2833	-0.000135903									29.2833	-0.00114646
29.3	-0.000218305									29.3	-0.00100268
29.3167	-0.000581112									29.3167	-0.000729674
29.3333	-0.000984045									29.3333	-0.00061885
29.35	-0.00128738									29.35	-0.00060834
29.3667	-0.00117034									29.3667	-0.000487484
29.3833	-0.00102345									29.3833	-0.000366867
29.4	-0.000886596									29.4	-0.000276106
29.4167	-0.0010299									29.4167	-0.000135903
29.4333	-0.0010834									29.4333	-7.88191e-05
29.45	-0.00100674									29.45	-0.00011178
29.4667	-0.000860084									29.4667	-0.00013447
29.4833	-0.000613595									29.4833	-0.000177463
29.5	-0.000546957									29.5	9.79268e-06
29.5167	-0.000460495									29.5167	4.60973e-05
29.5333	-0.000503726									29.5333	0.000128977
29.55	-0.000547196									29.55	4.20369e-05
29.5667	-0.000750454									29.5667	-0.000165043
29.5833	-0.000993838									29.5833	-0.000172208
29.6	-0.00101701									29.6	-0.000179373
29.6167	-0.000970192									29.6167	-0.000407232
29.6333	-0.00105259									29.6333	-0.000609057
29.65	-0.000915257									29.65	-0.000770995
29.6667	-0.00063748									29.6667	-0.000832856
29.6833	-0.000630075									29.6833	-0.000834766
29.7	-0.00067259									29.7	-0.000946785
29.7167	-0.000684532									29.7167	-0.000939381
29.7333	-0.000704595									29.7333	-0.000836438
29.75	-0.000514474									29.75	-0.000883252
29.7667	-0.000304529									29.7667	-0.000810165
29.7833	-0.000114407									29.7833	-0.00068716
29.8	-0.000114407									29.8	-0.000544091
29.8167	-0.000113691									29.8167	-0.000331757
29.8333	-0.000129216									29.8333	-0.000213289
29.85	3.53492e-05									29.85	-9.48218e-05
29.8667	0.000320054									29.8667	-7.64307e-05
29.8833	0.000724658									29.8833	-3.79765e-05
29.9	0.000959205									29.9	4.06038e-05
29.9167	0.000974969									29.9167	-4.15592e-05
29.9333	0.00104638									29.9333	-0.000276822
29.95	0.00088779									29.95	-0.000391946
29.9667	0.000909047									29.9667	-0.000377138
29.9833	0.000990494									29.9833	-0.000292347
30	0.00107194									30	-9.7688e-05
30.0167	0.00110442									30.0167	8.67011e-05
30.0333	0.00126421									30.0333	0.000158594
30.05	0.0013939									30.05	0.00014068
30.0667	0.00133348									30.0667	0.000162654
30.0833	0.0010932									30.0833	0.000184867
30.1	0.000822824									30.1	0.000166714
30.1167	0.000753559									30.1167	8.86118e-05
30.1333	0.000621955									30.1333	-0.000131126
30.15	0.000670202									30.15	-0.000220694
30.1667	0.00066853									30.1667	-0.000220455
30.1833	0.000626732									30.1833	-0.000200153
30.2	0.000425146									30.2	-0.000179851
30.2167	0.000424429									30.2167	-5.94726e-05
30.2333	0.000350865									30.2333	6.01892e-05
30.25	0.000357313									30.25	0.000129693
30.2667	0.000483902									30.2667	0.000139486
30.2833	0.000700296									30.2833	0.000359224
30.3	0.000816614									30.3	0.000508742
30.3167	0.000714149									30.3167	0.00054839
30.3333	0.000747827									30.3333	0.00054839
30.35	0.000791296									30.35	0.000498471
30.3667	0.00068501									30.3667	0.000538597
30.3833	0.000708656									30.3833	0.000598548
30.4	0.000832139									30.4	0.000518534
30.4167	0.000986434									30.4167	0.000428728
30.4333	0.0011455									30.4333	0.000339639
30.45	0.00101462									30.45	0.000420608
30.4667	0.000993599									30.4667	0.000381676
30.4833	0.000962788									30.4833	0.0003726
30.5	0.000821869									30.5	0.000233591
30.5167	0.000821152									30.5167	1.48084e-05
30.5333	0.000903076									30.5333	-0.000152861
30.55	0.000785086									30.55	-0.00032077
30.5667	0.000717015									30.5667	-0.000318382
30.5833	0.000599026									30.5833	-0.000266074
30.6	0.000380959									30.6	9.62549e-05
30.6167	0.000162654									30.6167	0.00025867
30.6333	4.41865e-05									30.6333	0.000262253
30.65	-6.44884e-05									30.65	0.000206124
30.6667	-0.000422996									30.6667	0.000179851
30.6833	-0.000561527									30.6833	0.000273479
30.7	-0.000670202									30.7	0.000287332
30.7167	-0.000829273									30.7167	0.000191316
30.7333	-0.000961832									30.7333	0.000236457
30.75	-0.00106454									30.75	6.18611e-05
30.7667	-0.00117727									30.7667	-2.26904e-05
30.7833	-0.00116987									30.7833	-2.74673e-05
30.8	-0.00134255									30.8	-1.21811e-05
30.8167	-0.00154581									30.8167	2.34069e-05
30.8333	-0.00163538									30.8333	6.0428e-05
30.85	-0.00180496									30.85	0.00021735
30.8667	-0.00189453									30.8667	0.000444253
30.8833	-0.00194421									30.8833	0.000591144
30.9	-0.00196379									30.9	0.000388125
30.9167	-0.00204404									30.9167	5.51734e-05
30.9333	-0.00208202									30.9333	-0.000156444
30.95	-0.00222987									30.95	-0.000628165
30.9667	-0.00233758									30.9667	-0.00045954
30.9833	-0.00263543									30.9833	0.000318859
31	-0.00290317									31	0.00112711
31.0167	-0.00196164									31.0167	0.00174572
31.0333	-0.000557466									31.0333	0.00174525
31.05	-0.00210328									31.05	-0.00227501
31.0667	-0.00892901									31.0667	-0.0104154
31.0833	-0.0158345									31.0833	-0.0267257
31.1	-0.0221403									31.1	-0.0503958
31.1167	-0.0229266									31.1167	-0.0792861
31.1333	-0.0217195									31.1333	-0.0958751
31.15	-0.0199723									31.15	-0.100904
31.1667	-0.0166951									31.1667	-0.101743
31.1833	-0.0111477									31.1833	-0.0904125
31.2	-0.0037205									31.2	-0.0772817
31.2167	-0.00117369									31.2167	-0.0631807
31.2333	0.00143737									31.2333	-0.0523686
31.25	0.0024785									31.25	-0.0461266
31.2667	0.0026894									31.2667	-0.0405548
31.2833	0.00278064									31.2833	-0.0363726
31.3	0.00322155									31.3	-0.0327608
31.3167	0.00351247									31.3167	-0.0297788
31.3333	0.00381819									31.3333	-0.0270457
31.35	0.00393403									31.35	-0.0241328
31.3667	0.00413992									31.3667	-0.0218998
31.3833	0.00425576									31.3833	-0.0192868
31.4	0.00433147									31.4	-0.0164238
31.4167	0.00423713									31.4167	-0.0142309
31.4333	0.00402837									31.4333	-0.0131769
31.45	0.00374988									31.45	-0.0122731
31.4667	0.00351127									31.4667	-0.0119893
31.4833	0.00342266									31.4833	-0.0113953
31.5	0.00345419									31.5	-0.0102216
31.5167	0.00349551									31.5167	-0.00909764
31.5333	0.00329345									31.5333	-0.00810309
31.55	0.00309138									31.55	-0.00726832
31.5667	0.00277921									31.5667	-0.00644382
31.5833	0.0026574									31.5833	-0.0058491
31.6	0.0024453									31.6	-0.00558446
31.6167	0.00217302									31.6167	-0.00544975
31.6333	0.00165831									31.6333	-0.00533462
31.65	0.00142376									31.65	-0.00527921
31.6667	0.00134924									31.6667	-0.00491378
31.6833	0.00163442									31.6833	-0.00453855
31.7	0.00178991									31.7	-0.00422327
31.7167	0.00202517									31.7167	-0.00395792
31.7333	0.00202876									31.7333	-0.00384208
31.75	0.00210232									31.75	-0.00358603
31.7667	0.002136									31.7667	-0.00322012
31.7833	0.00217971									31.7833	-0.0026242
31.8	0.00205336									31.8	-0.0024785
31.8167	0.00180687									31.8167	-0.00238249
31.8333	0.00162988									31.8333	-0.00222604
31.85	0.00138268									31.85	-0.00204978
31.8667	0.00127544									31.8667	-0.00180329
31.8833	0.0012783									31.8833	-0.001547
31.9	0.00126111									31.9	-0.00120068
31.9167	0.00109391									31.9167	-0.000784131
31.9333	0.00104686									31.9333	-0.000337489
31.95	0.000849575									31.95	2.9378e-05
31.9667	0.000462645									31.9667	0.000246011
31.9833	0.000225471									31.9833	0.000222843
32	8.8373e-05									32	4.94411e-05
32.0167	-0.000128738									32.0167	0.000106286
32.0333	-0.000184867									32.0333	8.33572e-05
32.05	-0.00021114									32.05	4.0365e-05
32.0667	-0.000397201									32.0667	7.40422e-06
32.0833	-0.000513519									32.0833	-3.5588e-05
32.1	-0.000569647									32.1	-8.59845e-06
32.1167	-0.000675695									32.1167	8.8373e-05
32.1333	-0.000589949									32.1333	0.000275628
32.15	-0.000534059									32.15	0.000212812
32.1667	-0.000538359									32.1667	0.000189882
32.1833	-0.000282555									32.1833	0.000137098
32.2	9.33887e-05									32.2	3.43938e-05
32.2167	0.000139008									32.2167	1.14646e-05
32.2333	0.000168386									32.2333	-0.000191316
32.25	0.000237413									32.25	-0.000573947
32.2667	0.00037666									32.2667	-0.000786758
32.2833	0.000635808									32.2833	-0.000989539
32.3	0.000964937									32.3	-0.00110227
32.3167	0.0011541									32.3167	-0.00105498
32.3333	0.00128786									32.3333	-0.000927439
32.35	0.00124176									32.35	-0.000870116
32.3667	0.000925528									32.3667	-0.000642495
32.3833	0.000889462									32.3833	-0.000475064
32.4	0.000853158									32.4	-0.000387647
32.4167	0.000907137									32.4167	-0.000270135
32.4333	0.000995987									32.4333	-0.000181523
32.45	0.00104495									32.45	-0.000133037
32.4667	0.00112401									32.4667	-2.46011e-05
32.4833	0.000722987									32.4833	3.82153e-06
32.5	0.000522117									32.5	-7.64307e-06
32.5167	0.000471004									32.5167	-9.07614e-06
32.5333	0.000354686									32.5333	2.14961e-05
32.55	0.000188449									32.55	7.21315e-05
32.5667	6.20999e-05									32.5667	0.000272762
32.5833	9.57772e-05									32.5833	0.000583501
32.6	0.000239562									32.6	0.000954189
32.6167	0.000313366									32.6167	0.00124463
32.6333	8.07299e-05									32.6333	0.00158856
32.65	-0.000151906									32.65	0.00170225
32.6667	-0.000174358									32.6667	0.00157614
32.6833	-7.69084e-05									32.6833	0.00134972
32.7	-7.92968e-05									32.7	0.00114359
32.7167	-0.000141874									32.7167	0.00099742
32.7333	-8.16853e-05									32.7333	0.000934365
32.75	5.85172e-05									32.75	0.000941292
32.7667	0.000138769									32.7667	0.000988344
32.7833	0.000229053									32.7833	0.00104543
32.8	0.000279211									32.8	0.00117249
32.8167	0.000349432									32.8167	0.00117966
32.8333	0.000261297									32.8333	0.00126875
32.85	0.000253177									32.85	0.00125824
32.8667	0.000465272									32.8667	0.00107743
32.8833	0.000556989									32.8833	0.000806821
32.9	0.000508981									32.9	0.000356358
32.9167	0.000370928									32.9167	-8.43126e-05
32.9333	0.0001531									32.9333	-0.000734451
32.95	-8.45514e-05									32.95	-0.00115458
32.9667	-0.000102226									32.9667	-0.00142472
32.9833	-9.00449e-05									32.9833	-0.00158498
33	3.22442e-05									33	-0.00149518
33.0167	-1.5525e-05									33.0167	-0.00122528
33.0333	-0.000194421									33.0333	-0.000976402
33.05	-0.000323158									33.05	-0.000767651
33.0667	-0.000322203									33.0667	-0.000669007
33.0833	-0.000300946									33.0833	-0.000760246
33.1	-0.000359941									33.1	-0.00058159
33.1167	-0.000458823									33.1167	-0.000702923
33.1333	-0.000650139									33.1333	-0.000566065
33.15	-0.000801567									33.15	-0.000749498
33.1667	-0.000963027									33.1667	-0.000862711
33.1833	-0.00100435									33.1833	-0.000905942
33.2	-0.00105594									33.2	-0.000769084
33.2167	-0.0010674									33.2167	-0.000532388
33.2333	-0.00106191									33.2333	-0.000177701
33.25	-0.000746871									33.25	0.000207079
33.2667	-0.000501576									33.2667	0.000631747
33.2833	-0.000456435									33.2833	0.000796312
33.3	-0.000491306									33.3	0.00068095
33.3167	-0.000556272									33.3167	0.000755708
33.3333	-0.000504204									33.3333	0.000638435
33.35	-0.000462406									33.35	0.000341072
33.3667	-0.000400545									33.3667	2.36457e-05
33.3833	-0.000438999									33.3833	-0.000263686
33.4	-0.000597115									33.4	-0.000481036
[truncated: 908 more rows]

## Sheet: fig. 4C
							Average	SD								Average	SD
0	10.3909	13.8341	13.6048	13.5821	13.6343	11.9912	12.8396	1.37646		89.6091	86.1659	86.3952	86.4179	86.3657	88.0088	87.1604	1.37646
0.78125	13.6928	14.7324	14.4282	14.8843	13.0433	14.6424	14.2372	0.719214		86.3072	85.2676	85.5718	85.1157	86.9567	85.3576	85.7628	0.719214
1.5625	17.1219	20.0953	17.9134	18.5352	16.6879	18.5164	18.145	1.20973		82.8781	79.9047	82.0866	81.4648	83.3121	81.4836	81.855	1.20973
3.125	57.4978	57.6995	57.0483	57.281	58.0154	55.936	57.2463	0.723507		42.5022	42.3005	42.9517	42.719	41.9846	44.064	42.7537	0.723507
6.25	77.68	82.8437	83.3522	80.816	79.4078	78.1624	80.377	2.37684		22.32	17.1563	16.6478	19.184	20.5922	21.8376	19.623	2.37684
9.375	85.3442	88.3149	90.046	89.8378	88.1436	89.9726	88.6099	1.81087		14.6558	11.6851	9.95401	10.1622	11.8564	10.0274	11.3901	1.81087
12.5	88.7927	90.8434	92.3195	92.1637	91.8779	91.2654	91.2104	1.309		11.2073	9.1566	7.68046	7.83635	8.12208	8.7346	8.78956	1.309
15.625	89.3035	91.8142	93.2296	92.8413	91.4699	91.2808	91.6566	1.38678		10.6965	8.18582	6.77038	7.1587	8.53008	8.7192	8.34344	1.38678
Data processing is done by the GraphPad Prism 7.00

## Sheet: fig. 7E
0.083333	-0.00058		0.019474	-2.73412	0.117418	-2.4498				0.083333	0.003113		0.019474	-0.779375	0.117418	-0.591709
0.1	-0.000298		0.117418	-2.73276	0.216308	-2.51328				0.1	0.002589		0.117418	-0.777759	0.216308	-0.851281
0.116667	-0.000105		0.216308	-2.72947	0.316144	-2.52645				0.116667	0.002705		0.216308	-0.772873	0.316144	-0.857146
0.133333	6.7e-05		0.316144	-2.72383	0.416927	-2.88505				0.133333	0.002711		0.316144	-0.759753	0.416927	-0.725146
0.15	0.00015		0.416927	-2.71329	0.518656	-2.83733				0.15	0.002317		0.416927	-0.706464	0.518656	-0.464613
0.166667	0.000112		0.518656	-2.68981	0.621331	-3.00655				0.166667	0.001743		0.518656	-0.476215	0.621331	-0.204347
0.183333	0.000195		0.621331	-2.61707	0.724953	-2.23893				0.183333	0.001019		0.621331	-0.24903	0.724953	-0.354112
0.2	0.000407		0.724953	-2.21674	0.829521	-0.695783				0.2	0.000558		0.724953	-0.197429	0.829521	-0.180342
0.216667	0.00072		0.829521	-0.84346	0.935035	-0.701111				0.216667	0.000216		0.829521	-0.184867	0.935035	-0.461691
0.233333	0.001022		0.935035	-0.203531	1.0415	-0.217325				0.233333	-0.000295		0.935035	-0.180236	1.0415	-0.238088
0.25	0.001345		1.0415	-0.099424	1.1489	-0.160008				0.25	-0.000916		1.0415	-0.178053	1.1489	-0.221397
0.266667	0.001448		1.1489	-0.070893	1.25726	-0.200074				0.266667	-0.001117		1.1489	-0.176855	1.25726	-0.20181
0.283333	0.00122		1.25726	-0.05937	1.36656	-0.191089				0.283333	-0.001458		1.25726	-0.176127	1.36656	0.007457
0.3	0.000853		1.36656	-0.053595	1.4768	0.029776				0.3	-0.001886		1.36656	-0.17565	1.4768	-0.234943
0.316667	0.000855		1.4768	-0.050276	1.588	0.081557				0.316667	-0.002035		1.4768	-0.175318	1.588	-0.005137
0.333333	0.000897		1.588	-0.048175	1.70013	0.428032				0.333333	-0.001983		1.588	-0.175077	1.70013	-0.17559
0.35	0.00077		1.70013	-0.046742	1.81322	0.006612				0.35	-0.001782		1.70013	-0.174894	1.81322	-0.007874
0.366667	0.000662		1.81322	-0.045707	1.92725	0.087739				0.366667	-0.00104		1.81322	-0.17475	1.92725	-0.118212
0.383333	0.000915		1.92725	-0.044919						0.383333	-0.000609		1.92725	-0.174634
0.4	0.001176			1	2	3	Average	SD		0.4	-0.00042
0.416667	0.001197		N	0.81	0.649	0.741	0.733333	0.0807733		0.416667	-0.000362
0.433333	0.001239		Kd	60.2	52.4	50.6	54.4	5.10294		0.433333	-0.000234
0.45	0.00081									0.45	-3.7e-05
0.466667	0.000511									0.466667	0.000531
0.483333	0.000253									0.483333	0.001119
0.5	2.2e-05									0.5	0.001561
0.516667	-0.0002									0.516667	0.002303
0.533333	-0.000701									0.533333	0.002904
0.55	-0.001332									0.55	0.002185
0.566667	-0.001984									0.566667	0.001147
0.583333	-0.002515									0.583333	5.8e-05
0.6	-0.002941									0.6	-0.000483
0.616667	-0.002816									0.616667	-0.000755
0.633333	-0.002282									0.633333	-0.000847
0.65	-0.002097									0.65	-0.001539
0.666667	-0.001873									0.666667	-0.001911
0.683333	-0.001788									0.683333	-0.002103
0.7	-0.001828									0.7	-0.002384
0.716667	-0.001979									0.716667	-0.002568
0.733333	-0.002379									0.733333	-0.002561
0.75	-0.002289									0.75	-0.002524
0.766667	-0.001809									0.766667	-0.002357
0.783333	-0.001499									0.783333	-0.0024
0.8	-0.001483									0.8	-0.002324
0.816667	-0.001226									0.816667	-0.001849
0.833333	-0.0007									0.833333	-0.001354
0.85	0.000166									0.85	-0.001039
0.866667	0.000913									0.866667	-0.000744
0.883333	0.001839									0.883333	-0.000479
0.9	0.002224									0.9	-5.7e-05
0.916667	0.001839									0.916667	0.000723
0.933333	0.001954									0.933333	0.001373
0.95	0.002379									0.95	0.001074
0.966667	0.002814									0.966667	0.000674
0.983333	0.004819									0.983333	0.000684
1	0.008474									1	0.000911
1.01667	0.008389									1.01667	0.001185
1.03333	0.004274									1.03333	0.00236
1.05	0.003269									1.05	0.002215
1.06667	0.002684									1.06667	0.00197
1.08333	0.001259									1.08333	0.001895
1.1	0.000964									1.1	0.001722
1.11667	0.001169									1.11667	0.001269
1.13333	0.001024									1.13333	0.001376
1.15	0.000939									1.15	0.001573
1.16667	0.000684									1.16667	0.001449
1.18333	0.000379									1.18333	0.001536
1.2	-7.6e-05									1.2	0.001403
1.21667	-6.1e-05									1.21667	0.001249
1.23333	5.4e-05									1.23333	0.001255
1.25	2.9e-05									1.25	0.001261
1.26667	-0.000106									1.26667	0.001286
1.28333	-0.000181									1.28333	0.001272
1.3	-3.6e-05									1.3	0.001235
1.31667	0.000508									1.31667	0.001157
1.33333	0.001043									1.33333	0.00086
1.35	0.001297									1.35	0.000792
1.36667	0.001502									1.36667	0.000664
1.38333	0.001396									1.38333	0.000637
1.4	0.00131									1.4	0.000761
1.41667	0.001373									1.41667	0.000576
1.43333	0.001296									1.43333	0.000231
1.45	0.001259									1.45	-8.4e-05
1.46667	0.001363									1.46667	-0.00035
1.48333	0.001286									1.48333	-0.000675
1.5	0.001106									1.5	-0.000974
1.51667	0.001197									1.51667	-0.001363
1.53333	0.001187									1.53333	-0.001502
1.55	0.000788									1.55	-0.00147
1.56667	9.8e-05									1.56667	-0.001289
1.58333	-0.000542									1.58333	-0.001068
1.6	-0.000986									1.6	-0.000964
1.61667	-0.001321									1.61667	-0.00078
1.63333	-0.001626									1.63333	-0.000576
1.65	-0.00215									1.65	-0.000461
1.66667	-0.002865									1.66667	-0.000397
1.68333	-0.00351									1.68333	-0.000292
1.7	-0.004221									1.7	0.000203
1.71667	-0.004753									1.71667	0.000831
1.73333	-0.004875									1.73333	0.001299
1.75	-0.004997									1.75	0.001597
1.76667	-0.004729									1.76667	0.001565
1.78333	-0.004701									1.78333	0.001763
1.8	-0.004359									1.8	0.00218
1.81667	-0.004307									1.81667	0.002731
1.83333	-0.004156									1.83333	0.003192
1.85	-0.003784									1.85	0.003553
1.86667	-0.003483									1.86667	0.003785
1.88333	-0.002811									1.88333	0.003796
1.9	-0.001833									1.9	0.003687
1.91667	-0.001044									1.91667	0.003603
1.93333	-0.000716									1.93333	0.003288
1.95	-0.000288									1.95	0.002534
1.96667	0.00014									1.96667	0.001789
1.98333	0.000669									1.98333	0.001074
2	0.001389									2	0.00062
2.01667	0.002069									2.01667	0.000158
2.03333	0.002649									2.03333	-0.000403
2.05	0.00331									2.05	-0.000755
2.06667	0.00394									2.06667	-0.001037
2.08333	0.0041									2.08333	-0.001298
2.1	0.004486									2.1	-0.001454
2.11667	0.004973									2.11667	-0.0017
2.13333	0.00508									2.13333	-0.001755
2.15	0.005107									2.15	-0.00198
2.16667	0.005044									2.16667	-0.002046
2.18333	0.004871									2.18333	-0.001971
2.2	0.004535									2.2	-0.001851
2.21667	0.00417									2.21667	-0.001533
2.23333	0.003925									2.23333	-0.001074
2.25	0.00411									2.25	-0.000835
2.26667	0.004285									2.26667	-0.000637
2.28333	0.004071									2.28333	-0.000338
2.3	0.003532									2.3	1.1e-05
2.31667	0.003084									2.31667	5.7e-05
2.33333	0.002456									2.33333	8.4e-05
2.35	0.001848									2.35	6.1e-05
2.36667	0.00136									2.36667	0.000148
2.38333	0.001002									2.38333	0.000615
2.4	0.000706									2.4	0.001008
2.41667	0.000141									2.41667	0.000408
2.43333	-0.000494									2.43333	-0.000211
2.45	-0.001229									2.45	-0.0004
2.46667	-0.001554									2.46667	-0.000539
2.48333	-0.001579									2.48333	-0.000768
2.5	-0.001515									2.5	-0.000935
2.51667	-0.001482									2.51667	-0.001014
2.53333	-0.001549									2.53333	-0.001244
2.55	-0.001696									2.55	-0.001553
2.56667	-0.001803									2.56667	-0.001913
2.58333	-0.00184									2.58333	-0.002152
2.6	-0.001801									2.6	-0.00227
2.61667	-0.001753									2.61667	-0.002412
2.63333	-0.001556									2.63333	-0.002543
2.65	-0.001278									2.65	-0.002264
2.66667	-0.001041									2.66667	-0.001666
2.68333	-0.001063									2.68333	-0.001197
2.7	-0.000972									2.7	-0.000731
2.71667	-0.001003									2.71667	-0.000509
2.73333	-0.001014									2.73333	-0.000506
2.75	-0.000844									2.75	-0.000163
2.76667	-0.000825									2.76667	9e-05
2.78333	-0.000915									2.78333	6.3e-05
2.8	-0.001164									2.8	-8e-06
2.81667	-0.001225									2.81667	9e-05
2.83333	-0.001336									2.83333	0.000169
2.85	-0.001487									2.85	7.7e-05
2.86667	-0.001717									2.86667	0.000105
2.88333	-0.001878									2.88333	0.000124
2.9	-0.001928									2.9	0.000338
2.91667	-0.00199									2.91667	0.000303
2.93333	-0.002121									2.93333	0.000398
2.95	-0.002373									2.95	0.000623
2.96667	-0.002175									2.96667	0.000469
2.98333	-0.002247									2.98333	0.000324
3	-0.002217									3	0.000334
3.01667	-0.00217									3.01667	0.000307
3.03333	-0.002182									3.03333	0.00021
3.05	-0.002125									3.05	0.000253
3.06667	-0.002038									3.06667	0.000466
3.08333	-0.0019									3.08333	0.000499
3.1	-0.00156									3.1	0.000513
3.11667	-0.001292									3.11667	0.000563
3.13333	-0.000743									3.13333	0.000783
3.15	-0.000235									3.15	0.000843
3.16667	3.4e-05									3.16667	0.000923
3.18333	0.000262									3.18333	0.001073
3.2	0.000425									3.2	0.00116
3.21667	0.000678									3.21667	0.001394
3.23333	0.00104									3.23333	0.001548
3.25	0.000962									3.25	0.001591
3.26667	0.001035									3.26667	0.001565
3.28333	0.001277									3.28333	0.001469
3.3	0.001586									3.3	0.001572
3.31667	0.001925									3.31667	0.001642
3.33333	0.002244									3.33333	0.001682
3.35	0.002213									3.35	0.002022
3.36667	0.002252									3.36667	0.002402
3.38333	0.002341									3.38333	0.002802
3.4	0.002028									3.4	0.002987
3.41667	0.001956									3.41667	0.002949
3.43333	0.001963									3.43333	0.002741
3.45	0.00162									3.45	0.002843
3.46667	0.001857									3.46667	0.003015
3.48333	0.000995									3.48333	0.003927
3.5	0.000361									3.5	0.005623
3.51667	0.002617									3.51667	0.008314
3.53333	0.000713									3.53333	0.007614
3.55	-0.022531									3.55	-0.011256
3.56667	-0.051825									3.56667	-0.035285
3.58333	-0.087449									3.58333	-0.067985
3.6	-0.108114									3.6	-0.093694
3.61667	-0.112899									3.61667	-0.098902
3.63333	-0.110134									3.63333	-0.07921
3.65	-0.095139									3.65	-0.051838
3.66667	-0.079535									3.66667	-0.018107
3.68333	-0.06302									3.68333	0.006265
3.7	-0.047626									3.7	0.021115
3.71667	-0.035932									3.71667	0.02708
3.73333	-0.032669									3.73333	0.024726
3.75	-0.032195									3.75	0.021692
3.76667	-0.032251									3.76667	0.013868
3.78333	-0.030558									3.78333	0.005814
3.8	-0.028505									3.8	0.001655
3.81667	-0.026683									3.81667	-0.001892
3.83333	-0.02507									3.83333	-0.004659
3.85	-0.023098									3.85	-0.005486
3.86667	-0.021985									3.86667	-0.006714
3.88333	-0.021103									3.88333	-0.007161
3.9	-0.020191									3.9	-0.007446
3.91667	-0.0194									3.91667	-0.007293
3.93333	-0.018419									3.93333	-0.00685
3.95	-0.018258									3.95	-0.006788
3.96667	-0.017417									3.96667	-0.006465
3.98333	-0.016115									3.98333	-0.006302
4	-0.015485									4	-0.006338
4.01667	-0.014895									4.01667	-0.00596
4.03333	-0.014395									4.03333	-0.005511
4.05	-0.013935									4.05	-0.004923
4.06667	-0.013535									4.06667	-0.003695
4.08333	-0.013225									4.08333	-0.002716
4.1	-0.013096									4.1	-0.002155
4.11667	-0.013208									4.11667	-0.00127
4.13333	-0.012469									4.13333	-0.000224
4.15	-0.01152									4.15	0.000811
4.16667	-0.010711									4.16667	0.001166
4.18333	-0.009863									4.18333	0.001272
4.2	-0.009235									4.2	0.001309
4.21667	-0.008557									4.21667	0.001164
4.23333	-0.0078									4.23333	0.000738
4.25	-0.006753									4.25	0.000523
4.26667	-0.005515									4.26667	0.000868
4.28333	-0.004588									4.28333	0.000952
4.3	-0.003531									4.3	0.000856
4.31667	-0.002745									4.31667	0.00063
4.33333	-0.001989									4.33333	0.000584
4.35	-0.001182									4.35	0.000288
4.36667	-0.000356									4.36667	-0.000108
4.38333	0.00059									4.38333	-0.000304
4.4	0.001575									4.4	-0.000615
4.41667	0.00246									4.41667	-0.000685
4.43333	0.003365									4.43333	-0.000914
4.45	0.00401									4.45	-0.001054
4.46667	0.004405									4.46667	-0.001294
4.48333	0.00459									4.48333	-0.001183
4.5	0.004514									4.5	-0.000991
4.51667	0.004438									4.51667	-0.000776
4.53333	0.004582									4.53333	-0.000731
4.55	0.004766									4.55	-0.000245
4.56667	0.004899									4.56667	0.00011
4.58333	0.004943									4.58333	0.000295
4.6	0.005006									4.6	0.000391
4.61667	0.004838									4.61667	0.000493
4.63333	0.004791									4.63333	0.000714
4.65	0.004483									4.65	0.000636
4.66667	0.004335									4.66667	0.000628
4.68333	0.003858									4.68333	0.000919
4.7	0.003399									4.7	0.000889
4.71667	0.002791									4.71667	0.001178
4.73333	0.002102									4.73333	0.001167
4.75	0.001493									4.75	0.000976
4.76667	0.000954									4.76667	0.001015
4.78333	0.000415									4.78333	0.001024
4.8	5.5e-05									4.8	0.001206
4.81667	-0.000315									4.81667	0.000919
4.83333	-0.000525									4.83333	0.000823
4.85	-0.000815									4.85	0.000416
4.86667	-0.001145									4.86667	0.00029
4.88333	-0.001475									4.88333	0.000544
4.9	-0.001816									4.9	0.000563
4.91667	-0.002288									4.91667	0.000385
4.93333	-0.002949									4.93333	0.000287
4.95	-0.003161									4.95	0.000198
4.96667	-0.002992									4.96667	-0.00019
4.98333	-0.002813									4.98333	-0.000238
5	-0.002646									5	-0.000419
5.01667	-0.002379									5.01667	-0.000797
5.03333	-0.002211									5.03333	-0.001015
5.05	-0.002074									5.05	-0.001333
5.06667	-0.001907									5.06667	-0.001401
5.08333	-0.001879									5.08333	-0.001319
5.1	-0.001733									5.1	-0.001267
5.11667	-0.001617									5.11667	-0.001442
5.13333	-0.002061									5.13333	-0.001546
5.15	-0.002525									5.15	-0.00136
5.16667	-0.002849									5.16667	-0.001304
5.18333	-0.002803									5.18333	-0.001709
5.2	-0.002698									5.2	-0.001617
5.21667	-0.002564									5.21667	-0.001569
5.23333	-0.002429									5.23333	-0.001611
5.25	-0.002184									5.25	-0.001423
5.26667	-0.00225									5.26667	-0.001354
5.28333	-0.002565									5.28333	-0.001296
5.3	-0.003131									5.3	-0.000903
5.31667	-0.003788									5.31667	-0.000397
5.33333	-0.004365									5.33333	9.9e-05
5.35	-0.004791									5.35	0.000804
5.36667	-0.005148									5.36667	0.00139
5.38333	-0.005245									5.38333	0.001906
5.4	-0.005372									5.4	0.002558
5.41667	-0.00558									5.41667	0.003168
5.43333	-0.005538									5.43333	0.003689
5.45	-0.005376									5.45	0.003899
5.46667	-0.005334									5.46667	0.00398
5.48333	-0.005032									5.48333	0.00383
5.5	-0.004621									5.5	0.003713
5.51667	-0.004201									5.51667	0.003528
5.53333	-0.00379									5.53333	0.003353
5.55	-0.003629									5.55	0.003628
5.56667	-0.003459									5.56667	0.003812
5.58333	-0.003328									5.58333	0.003827
5.6	-0.003178									5.6	0.003491
5.61667	-0.002839									5.61667	0.002684
5.63333	-0.00236									5.63333	0.001808
5.65	-0.00169									5.65	0.001432
5.66667	-0.001221									5.66667	0.000935
5.68333	-0.001152									5.68333	0.000399
5.7	-0.000773									5.7	-4e-05
5.71667	-0.000605									5.71667	-0.000604
5.73333	-0.000637									5.73333	-0.001358
5.75	-0.000429									5.75	-0.001672
5.76667	-0.000201									5.76667	-0.002047
5.78333	5.7e-05									5.78333	-0.002161
5.8	0.000344									5.8	-0.00205
5.81667	0.00065									5.81667	-0.00126
5.83333	0.000607									5.83333	-0.001011
5.85	0.000253									5.85	-0.000701
5.86667	-0.00015									5.86667	-0.000252
5.88333	-0.000283									5.88333	0.000108
5.9	-0.000118									5.9	0.000804
5.91667	-0.000243									5.91667	0.001174
5.93333	-0.000168									5.93333	0.001974
5.95	-0.000382									5.95	0.003144
5.96667	0.000463									5.96667	0.004373
5.98333	0.000838									5.98333	0.006443
6	-0.001048									6	0.006441
6.01667	-0.000765									6.01667	0.003377
6.03333	0.000969									6.03333	0.002773
6.05	-0.001787									6.05	-0.015732
6.06667	-0.020714									6.06667	-0.040696
6.08333	-0.04445									6.08333	-0.06986
6.1	-0.071358									6.1	-0.092657
6.11667	-0.096456									6.11667	-0.097731
6.13333	-0.105634									6.13333	-0.086325
6.15	-0.104932									6.15	-0.06189
6.16667	-0.09271									6.16667	-0.030944
6.18333	-0.078738									6.18333	-0.004378
6.2	-0.065227									6.2	0.007474
6.21667	-0.056796									6.21667	0.007303
6.23333	-0.049256									6.23333	0.005142
6.25	-0.046045									6.25	0.002181
6.26667	-0.043415									6.26667	-0.001
6.28333	-0.040485									6.28333	-0.003742
6.3	-0.038485									6.3	-0.005696
6.31667	-0.036726									6.31667	-0.00705
6.33333	-0.034478									6.33333	-0.007764
6.35	-0.032179									6.35	-0.007629
6.36667	-0.03008									6.36667	-0.007163
6.38333	-0.028721									6.38333	-0.006788
6.4	-0.027604									6.4	-0.006975
6.41667	-0.025967									6.41667	-0.007709
6.43333	-0.025069									6.43333	-0.007853
6.45	-0.024002									6.45	-0.007547
6.46667	-0.023025									6.46667	-0.006741
6.48333	-0.021978									6.48333	-0.006245
6.5	-0.020992									6.5	-0.005676
6.51667	-0.019857									6.51667	-0.005088
6.53333	-0.018591									6.53333	-0.00441
6.55	-0.017526									6.55	-0.003791
6.56667	-0.01628									6.56667	-0.002883
6.58333	-0.014995									6.58333	-0.002135
6.6	-0.01388									6.6	-0.001696
6.61667	-0.013117									6.61667	-0.001595
6.63333	-0.012443									6.63333	-0.001383
6.65	-0.011509									6.65	-0.001061
6.66667	-0.010276									6.66667	-0.000869
6.68333	-0.008822									6.68333	-0.000817
6.7	-0.007369									6.7	-0.000412
6.71667	-0.006117									6.71667	-3.4e-05
6.73333	-0.005175									6.73333	0.000423
6.75	-0.004223									6.75	0.000831
6.76667	-0.003161									6.76667	0.000848
6.78333	-0.002029									6.78333	0.001046
6.8	-0.000859									6.8	0.001181
6.81667	0.000152									6.81667	0.001118
6.83333	0.001002									6.83333	0.001015
6.85	0.001682									6.85	0.000832
6.86667	0.002362									6.86667	0.000509
6.88333	0.002992									6.88333	0.000486
6.9	0.003412									6.9	0.000293
6.91667	0.00381									6.91667	0
6.93333	0.004228									6.93333	-8.2e-05
6.95	0.004647									6.95	-0.000325
6.96667	0.004725									6.96667	-0.000307
6.98333	0.004624									6.98333	-0.00032
7	0.004431									7	-0.000141
7.01667	0.004238									7.01667	1.6e-05
7.03333	0.003864									7.03333	-5.6e-05
7.05	0.003641									7.05	-0.000259
7.06667	0.003607									7.06667	-0.000611
7.08333	0.003384									7.08333	-0.000514
7.1	0.003129									7.1	-0.000524
7.11667	0.002604									7.11667	-6e-06
7.13333	0.002229									7.13333	0.000651
7.15	0.001763									7.15	0.001169
7.16667	0.001278									7.16667	0.001556
7.18333	0.000943									7.18333	0.001844
7.2	0.000577									7.2	0.002224
7.21667	7.9e-05									7.21667	0.002872
7.23333	-0.000558									7.23333	0.003599
7.25	-0.001225									7.25	0.003976
7.26667	-0.001852									7.26667	0.004273
7.28333	-0.002379									7.28333	0.00459
7.3	-0.002558									7.3	0.004946
7.31667	-0.002617									7.31667	0.004683
7.33333	-0.002916									7.33333	0.004501
7.35	-0.003095									7.35	0.004298
7.36667	-0.002914									7.36667	0.004135
7.38333	-0.003053									7.38333	0.004093
7.4	-0.002913									7.4	0.003985
7.41667	-0.002564									7.41667	0.003896
7.43333	-0.002485									7.43333	0.003667
7.45	-0.002506									7.45	0.003129
7.46667	-0.002787									7.46667	0.00245
7.48333	-0.003158									7.48333	0.001561
7.5	-0.00338									7.5	0.000745
7.51667	-0.003643									7.51667	0.000198
7.53333	-0.004036									7.53333	-0.000319
7.55	-0.004089									7.55	-0.001136
7.56667	-0.003692									7.56667	-0.001963
7.58333	-0.003335									7.58333	-0.00272
7.6	-0.003269									7.6	-0.003178
7.61667	-0.003334									7.61667	-0.00322
7.63333	-0.003349									7.63333	-0.003222
7.65	-0.003254									7.65	-0.002863
7.66667	-0.003129									7.66667	-0.002425
7.68333	-0.003224									7.68333	-0.002017
7.7	-0.00382									7.7	-0.0018
7.71667	-0.003977									7.71667	-0.001495
7.73333	-0.003934									7.73333	-0.00151
7.75	-0.003631									7.75	-0.001385
7.76667	-0.003238									7.76667	-0.001001
7.78333	-0.003065									7.78333	-0.000266
7.8	-0.002374									7.8	-7.8e-05
7.81667	-0.001933									7.81667	9.3e-05
7.83333	-0.001572									7.83333	-4.6e-05
7.85	-0.001121									7.85	-0.000175
7.86667	-0.00057									7.86667	-0.000164
7.88333	-0.000259									7.88333	-0.000183
7.9	-9e-06									7.9	-0.000103
7.91667	0.000141									7.91667	1.6e-05
7.93333	0.00052									7.93333	-2.4e-05
7.95	0.000929									7.95	-0.000365
7.96667	0.001078									7.96667	-0.000785
7.98333	0.001278									7.98333	-0.000876
8	0.001626									8	-0.001101
8.01667	0.001684									8.01667	-0.0013
8.03333	0.001812									8.03333	-0.001389
8.05	0.0018									8.05	-0.001568
8.06667	0.001848									8.06667	-0.001867
8.08333	0.001906									8.08333	-0.002266
8.1	0.001913									8.1	-0.002231
8.11667	0.001889									8.11667	-0.002052
8.13333	0.001415									8.13333	-0.001952
8.15	0.001101									8.15	-0.001542
8.16667	0.000907									8.16667	-0.001353
8.18333	0.000653									8.18333	-0.001423
8.2	0.000158									8.2	-0.001277
8.21667	-0.00041									8.21667	-0.001064
8.23333	-0.000927									8.23333	-0.000701
8.25	-0.001264									8.25	-0.000239
8.26667	-0.001501									8.26667	0.000294
8.28333	-0.001419									8.28333	0.000527
8.3	-0.001269									8.3	0.000571
8.31667	-0.001321									8.31667	0.000615
8.33333	-0.001564									8.33333	0.00074
8.35	-0.001706									8.35	0.000704
8.36667	-0.001869									8.36667	0.000769
8.38333	-0.002311									8.38333	0.001004
8.4	-0.002857									8.4	0.001343
8.41667	-0.002885									8.41667	0.001368
8.43333	-0.002724									8.43333	0.001882
8.45	-0.001642									8.45	0.001957
8.46667	-0.000471									8.46667	0.001561
8.48333	-0.000429									8.48333	0.001665
8.5	-0.001501									8.5	0.003357
8.51667	-0.003705									8.51667	0.003305
8.53333	-0.005559									8.53333	-0.001767
8.55	-0.023603									8.55	-0.012689
8.56667	-0.043167									8.56667	-0.034581
8.58333	-0.065721									8.58333	-0.063083
8.6	-0.085527									8.6	-0.084958
8.61667	-0.091616									8.61667	-0.089574
8.63333	-0.092765									8.63333	-0.079501
8.65	-0.085603									8.65	-0.058307
8.66667	-0.077942									8.66667	-0.028694
8.68333	-0.069581									8.68333	-0.00175
8.7	-0.062001									8.7	0.009642
8.71667	-0.055883									8.71667	0.010833
8.73333	-0.052846									8.73333	0.007114
8.75	-0.050778									8.75	0.003404
8.76667	-0.04896									8.76667	0.000125
8.78333	-0.046662									8.78333	-0.002274
8.8	-0.044516									8.8	-0.004044
8.81667	-0.042461									8.81667	-0.005564
8.83333	-0.041066									8.83333	-0.006154
8.85	-0.03987									8.85	-0.006314
8.86667	-0.038445									8.86667	-0.006004
8.88333	-0.03698									8.88333	-0.006284
8.9	-0.035106									8.9	-0.007543
8.91667	-0.033442									8.91667	-0.008523
8.93333	-0.031599									8.93333	-0.008692
8.95	-0.029245									8.95	-0.007561
8.96667	-0.026682									8.96667	-0.00648
8.98333	-0.024828									8.98333	-0.005889
9	-0.022845									9	-0.005097
9.01667	-0.020912									9.01667	-0.004483
9.03333	-0.018619									9.03333	-0.003989
9.05	-0.015707									9.05	-0.003325
9.06667	-0.013474									9.06667	-0.002442
9.08333	-0.011351									9.08333	-0.001468
9.1	-0.009798									9.1	-0.000582
9.11667	-0.008735									9.11667	-7.4e-05
9.13333	-0.007412									9.13333	0.000385
9.15	-0.005678									9.15	0.000883
9.16667	-0.004495									9.16667	0.001122
9.18333	-0.003352									9.18333	0.00128
9.2	-0.001928									9.2	0.001451
9.21667	-0.000604									9.21667	0.001395
9.23333	0.000381									9.23333	0.001259
9.25	0.001025									9.25	0.001134
9.26667	0.00125									9.26667	0.000688
9.28333	0.001534									9.28333	0.000112
9.3	0.00195									9.3	-0.000192
9.31667	0.002127									9.31667	-0.000205
9.33333	0.002023									9.33333	-0.000398
9.35	0.00208									9.35	-0.00081
9.36667	0.002217									9.36667	-0.001133
9.38333	0.002404									9.38333	-0.001755
9.4	0.002702									9.4	-0.002088
9.41667	0.002762									9.41667	-0.00207
9.43333	0.002802									9.43333	-0.001632
9.45	0.002542									9.45	-0.001324
9.46667	0.002222									9.46667	-0.001167
9.48333	0.001842									9.48333	-0.001039
9.5	0.001344									9.5	-0.00068
9.51667	0.000897									9.51667	-0.00055
9.53333	0.000621									9.53333	-8.9e-05
9.55	0.000415									9.55	0.000251
9.56667	0.000248									9.56667	0.000561
9.58333	0.000252									9.58333	0.000682
9.6	0.000346									9.6	0.000995
9.61667	0.000383									9.61667	0.001203
9.63333	0.000429									9.63333	0.001551
9.65	0.000405									9.65	0.002249
9.66667	0.000482									9.66667	0.002737
9.68333	0.000298									9.68333	0.002555
9.7	-0.000165									9.7	0.002617
9.71667	-0.000357									9.71667	0.002384
9.73333	-0.000329									9.73333	0.001651
9.75	-0.000351									9.75	0.001108
9.76667	-0.000253									9.76667	0.000865
9.78333	1.5e-05									9.78333	0.000682
9.8	0.000424									9.8	0.00031
9.81667	0.000742									9.81667	-0.00046
9.83333	0.000811									9.83333	-0.001161
9.85	0.00077									9.85	-0.001231
9.86667	0.000558									9.86667	-0.001221
9.88333	0.000147									9.88333	-0.001402
9.9	4.6e-05									9.9	-0.001534
9.91667	6.4e-05									9.91667	-0.001799
9.93333	-0.000148									9.93333	-0.001714
9.95	-0.00026									9.95	-0.001549
9.96667	0.000108									9.96667	-0.001624
9.98333	0.000476									9.98333	-0.001589
10	-0.000247									10	-0.001177
10.0167	-0.001091									10.0167	-0.000469
10.0333	-0.001366									10.0333	0.000109
10.05	-0.00147									10.05	0.000217
10.0667	-0.001444									10.0667	2.5e-05
10.0833	-0.001838									10.0833	0.000153
10.1	-0.002583									10.1	0.000279
10.1167	-0.00266									10.1167	0.000772
10.1333	-0.002657									10.1333	0.000954
10.15	-0.002635									10.15	0.000757
10.1667	-0.002472									10.1667	0.00078
10.1833	-0.002259									10.1833	0.001032
10.2	-0.001887									10.2	0.001103
10.2167	-0.001507									10.2167	0.001
10.2333	-0.001347									10.2333	0.000888
10.25	-0.001377									10.25	0.000335
10.2667	-0.000967									10.2667	7.3e-05
10.2833	-0.000477									10.2833	0.00015
10.3	-0.000167									10.3	0.000125
10.3167	0.000282									10.3167	-0.000146
10.3333	0.000741									10.3333	-0.000606
10.35	0.00104									10.35	-0.000897
10.3667	0.001149									10.3667	-0.000847
10.3833	0.001108									10.3833	-0.000737
10.4	0.001167									10.4	-0.000732
10.4167	0.001247									10.4167	-0.001033
10.4333	0.001287									10.4333	-0.001344
10.45	0.001417									10.45	-0.001225
10.4667	0.001547									10.4667	-0.001265
10.4833	0.001627									10.4833	-0.001336
10.5	0.001527									10.5	-0.001521
10.5167	0.001499									10.5167	-0.001581
10.5333	0.001371									10.5333	-0.001302
10.55	0.001123									10.55	-0.001293
10.5667	0.000905									10.5667	-0.001653
10.5833	0.000847									10.5833	-0.001984
10.6	0.0007									10.6	-0.002326
10.6167	0.000364									10.6167	-0.002379
10.6333	0.000278									10.6333	-0.002423
10.65	0.000202									10.65	-0.001906
10.6667	8.6e-05									10.6667	-0.00127
10.6833	8e-05									10.6833	-0.000813
10.7	0.000195									10.7	-0.000623
10.7167	2.1e-05									10.7167	-0.000506
10.7333	-0.000113									10.7333	-2.8e-05
10.75	-0.000117									10.75	0.000599
10.7667	-0.000151									10.7667	0.000647
10.7833	-0.000145									10.7833	0.000924
10.8	-0.000259									10.8	0.001401
10.8167	-0.000431									10.8167	0.001807
10.8333	-0.000304									10.8333	0.002402
10.85	-0.000236									10.85	0.002998
10.8667	-0.000119									10.8667	0.003773
10.8833	-0.000171									10.8833	0.004589
10.9	-0.000524									10.9	0.005197
10.9167	-0.000425									10.9167	0.005482
10.9333	-0.000306									10.9333	0.005586
10.95	1.2e-05									10.95	0.006161
10.9667	0.000591									10.9667	0.006585
10.9833	0.0007									10.9833	0.007169
11	0.001349									11	0.008075
11.0167	-0.000402									11.0167	0.005334
11.0333	-0.003262									11.0333	0.001063
11.05	-0.015142									11.05	-0.008608
11.0667	-0.036863									11.0667	-0.026289
11.0833	-0.058103									11.0833	-0.044129
11.1	-0.076063									11.1	-0.064103
11.1167	-0.083492									11.1167	-0.076719
11.1333	-0.080881									11.1333	-0.073146
11.15	-0.075461									11.15	-0.056003
11.1667	-0.06807									11.1667	-0.031479
11.1833	-0.064689									11.1833	-0.008976
11.2	-0.062188									11.2	0.003112
11.2167	-0.059447									11.2167	0.005899
11.2333	-0.058655									11.2333	0.005846
11.25	-0.058683									11.25	0.002973
11.2667	-0.058791									11.2667	0.00034
11.2833	-0.0584									11.2833	-0.001822
11.3	-0.057618									11.3	-0.003164
11.3167	-0.056295									11.3167	-0.003344
11.3333	-0.054342									11.3333	-0.003074
11.35	-0.05189									11.35	-0.002773
11.3667	-0.049047									11.3667	-0.003843
11.3833	-0.046035									11.3833	-0.004842
11.4	-0.042462									11.4	-0.004924
11.4167	-0.038618									11.4167	-0.005231
11.4333	-0.035115									11.4333	-0.005488
11.45	-0.031691									11.45	-0.005165
11.4667	-0.028528									11.4667	-0.004692
11.4833	-0.025484									11.4833	-0.004879
11.5	-0.023091									11.5	-0.005121
11.5167	-0.021386									11.5167	-0.005056
11.5333	-0.019402									11.5333	-0.004881
11.55	-0.017448									11.55	-0.004605
11.5667	-0.015253									11.5667	-0.00459
11.5833	-0.013139									11.5833	-0.004405
11.6	-0.011145									11.6	-0.003798
11.6167	-0.00957									11.6167	-0.003541
11.6333	-0.007915									11.6333	-0.003834
11.65	-0.00637									11.65	-0.004127
11.6667	-0.005305									11.6667	-0.00418
11.6833	-0.005169									11.6833	-0.003894
11.7	-0.005044									11.7	-0.003337
11.7167	-0.004719									11.7167	-0.002957
11.7333	-0.004463									11.7333	-0.002767
11.75	-0.004137									11.75	-0.002526
11.7667	-0.003861									11.7667	-0.001886
11.7833	-0.003356									11.7833	-0.001266
11.8	-0.00287									11.8	-0.000936
11.8167	-0.002513									11.8167	-0.000332
11.8333	-0.002427									11.8333	7.3e-05
11.85	-0.002591									11.85	0.000387
11.8667	-0.002814									11.8667	0.000851
11.8833	-0.002928									11.8833	0.000955
11.9	-0.003041									11.9	0.000911
11.9167	-0.003324									11.9167	0.000754
11.9333	-0.003527									11.9333	0.000587
11.95	-0.0036									11.95	0.00055
11.9667	-0.003753									11.9667	0.000663
11.9833	-0.003616									11.9833	0.000926
12	-0.003459									12	0.001102
12.0167	-0.003352									12.0167	0.000726
12.0333	-0.003294									12.0333	0.000551
12.05	-0.003307									12.05	0.000356
12.0667	-0.003279									12.0667	9.1e-05
12.0833	-0.003152									12.0833	-9.4e-05
12.1	-0.002954									12.1	-0.000157
12.1167	-0.002866									12.1167	-0.00023
12.1333	-0.002858									12.1333	-0.000443
12.15	-0.0026									12.15	-0.000777
12.1667	-0.002082									12.1667	-0.00101
12.1833	-0.001714									12.1833	-0.001183
12.2	-0.001536									12.2	-0.001143
12.2167	-0.001488									12.2167	-0.001044
12.2333	-0.001329									12.2333	-0.001135
12.25	-0.001121									12.25	-0.001215
12.2667	-0.001643									12.2667	-0.001386
12.2833	-0.001884									12.2833	-0.001457
12.3	-0.001826									12.3	-0.001543
12.3167	-0.001857									12.3167	-0.001556
12.3333	-0.001878									12.3333	-0.001499
12.35	-0.00166									12.35	-0.001683
12.3667	-0.001481									12.3667	-0.002046
12.3833	-0.001572									12.3833	-0.002389
12.4	-0.001493									12.4	-0.002705
12.4167	-0.001494									12.4167	-0.00319
12.4333	-0.001345									12.4333	-0.003585
12.45	-0.001366									12.45	-0.00412
12.4667	-0.001497									12.4667	-0.005024
12.4833	-0.001608									12.4833	-0.005969
12.5	-0.002079									12.5	-0.006531
12.5167	-0.002379									12.5167	-0.007573
12.5333	-0.00241									12.5333	-0.008616
12.55	-0.002361									12.55	-0.006208
12.5667	-0.002231									12.5667	0.00173
12.5833	-0.001872									12.5833	0.009677
12.6	-0.001353									12.6	0.010187
12.6167	-0.000843									12.6167	0.010017
12.6333	-0.000604									12.6333	0.009197
12.65	-0.000494									12.65	0.008427
12.6667	-0.000435									12.6667	0.008107
12.6833	-0.000425									12.6833	0.008217
12.7	-0.000445									12.7	0.007733
12.7167	-0.000226									12.7167	0.006688
12.7333	-0.000136									12.7333	0.005963
12.75	-0.000316									12.75	0.005308
12.7667	-0.000477									12.7667	0.004722
12.7833	-0.000607									12.7833	0.004077
12.8	-0.000577									12.8	0.003647
12.8167	-0.000407									12.8167	0.003329
12.8333	-0.000317									12.8333	0.002872
12.85	-0.000147									12.85	0.001995
12.8667	-7.7e-05									12.8667	0.001058
12.8833	-8e-06									12.8833	0.000111
12.9	-0.000127									12.9	-0.000677
12.9167	-0.000307									12.9167	-0.001129
12.9333	-0.000556									12.9333	-0.001661
12.95	-0.000816									12.95	-0.001932
12.9667	-0.000885									12.9667	-0.002234
12.9833	-0.000795									12.9833	-0.002246
13	-0.000724									13	-0.002263
13.0167	-0.000652									13.0167	-0.002092
13.0333	-0.000611									13.0333	-0.001941
13.05	-0.000369									13.05	-0.00211
13.0667	-0.000317									13.0667	-0.002049
13.0833	-4.6e-05									13.0833	-0.001618
13.1	0.000237									13.1	-0.000745
13.1167	0.000361									13.1167	-0.000217
13.1333	0.000504									13.1333	-0.000308
13.15	0.000608									13.15	-0.000229
13.1667	0.000762									13.1667	0.000469
13.1833	0.000816									13.1833	0.000638
13.2	0.000901									13.2	0.001126
13.2167	0.000988									13.2167	0.001291
13.2333	0.001125									13.2333	0.001456
13.25	0.001172									13.25	0.001272
13.2667	0.001229									13.2667	0.000757
13.2833	0.001286									13.2833	0.000172
13.3	0.001283									13.3	-0.000246
13.3167	0.001224									13.3167	-0.000817
13.3333	0.001204									13.3333	-0.001158
13.35	0.001134									13.35	-0.00138
13.3667	0.001115									13.3667	-0.001811
13.3833	0.000895									13.3833	-0.002292
13.4	0.000616									13.4	-0.002429
13.4167	0.000289									13.4167	-0.002879
13.4333	-3.7e-05									13.4333	-0.003519
13.45	-0.000364									13.45	-0.003989
13.4667	-0.000691									13.4667	-0.004169
13.4833	-4.7e-05									13.4833	-0.003679
13.5	0.000476									13.5	-0.001844
13.5167	-0.000868									13.5167	0.002562
13.5333	-0.004283									13.5333	0.002099
13.55	-0.017568									13.55	-0.009154
13.5667	-0.035483									13.5667	-0.025537
13.5833	-0.053087									13.5833	-0.0435
13.6	-0.072152									13.6	-0.062479
13.6167	-0.080735									13.6167	-0.066836
13.6333	-0.079309									13.6333	-0.061183
13.65	-0.071793									13.65	-0.04384
13.6667	-0.067236									13.6667	-0.023098
13.6833	-0.06385									13.6833	0.000195
13.7	-0.061574									13.7	0.013363
13.7167	-0.060427									13.7167	0.01862
13.7333	-0.059211									13.7333	0.014928
13.75	-0.057984									13.75	0.010676
13.7667	-0.056778									13.7667	0.007094
13.7833	-0.055571									13.7833	0.004852
13.8	-0.053865									13.8	0.003244
13.8167	-0.051809									13.8167	0.002347
13.8333	-0.048584									13.8333	0.001469
13.85	-0.045848									13.85	0.000571
13.8667	-0.043052									13.8667	0.000303
13.8833	-0.040187									13.8833	-0.000105
13.9	-0.037701									13.9	-0.001108
13.9167	-0.034947									13.9167	-0.002163
13.9333	-0.032284									13.9333	-0.002827
13.95	-0.0295									13.95	-0.002932
13.9667	-0.027016									13.9667	-0.003076
13.9833	-0.024492									13.9833	-0.003161
14	-0.021888									14	-0.00318
14.0167	-0.020007									14.0167	-0.003502
14.0333	-0.019086									14.0333	-0.003473
14.05	-0.017935									14.05	-0.003564
14.0667	-0.016854									14.0667	-0.003476
14.0833	-0.015573									14.0833	-0.003437
14.1	-0.014262									14.1	-0.003342
14.1167	-0.013104									14.1167	-0.003073
14.1333	-0.012237									14.1333	-0.002593
14.15	-0.011289									14.15	-0.002564
14.1667	-0.010192									14.1667	-0.002744
14.1833	-0.009554									14.1833	-0.002335
14.2	-0.009047									14.2	-0.002147
14.2167	-0.008584									14.2167	-0.001936
14.2333	-0.008201									14.2333	-0.001586
14.25	-0.007898									14.25	-0.001186
14.2667	-0.007696									14.2667	-0.000796
14.2833	-0.007473									14.2833	-0.000126
14.3	-0.00729									14.3	0.000506
14.3167	-0.007103									14.3167	0.001215
14.3333	-0.006706									14.3333	0.001894
14.35	-0.006398									14.35	0.002602
14.3667	-0.006121									14.3667	0.003001
14.3833	-0.005943									14.3833	0.00328
14.4	-0.005727									14.4	0.003523
14.4167	-0.005516									14.4167	0.003986
14.4333	-0.005185									14.4333	0.004319
14.45	-0.004914									14.45	0.004592
14.4667	-0.004663									14.4667	0.004935
14.4833	-0.004382									14.4833	0.004918
14.5	-0.004092									14.5	0.004347
14.5167	-0.003588									14.5167	0.004036
14.5333	-0.003075									14.5333	0.003805
14.55	-0.002741									14.55	0.003484
14.5667	-0.002558									14.5667	0.002973
14.5833	-0.002604									14.5833	0.002542
14.6	-0.002551									14.6	0.002166
14.6167	-0.002506									14.6167	0.001587
14.6333	-0.002341									14.6333	0.001247
14.65	-0.001946									14.65	0.000877
14.6667	-0.001891									14.6667	0.000528
14.6833	-0.001806									14.6833	0.000338
14.7	-0.001611									14.7	8.2e-05
14.7167	-0.001415									14.7167	-0.00044
14.7333	-0.001779									14.7333	-0.000362
14.75	-0.001873									14.75	-0.000483
14.7667	-0.001988									14.7667	-0.000955
14.7833	-0.002212									14.7833	-0.001297
14.8	-0.002297									14.8	-0.001047
14.8167	-0.00234									14.8167	-0.000766
14.8333	-0.002484									14.8333	-0.000494
14.85	-0.002828									14.85	-0.000343
14.8667	-0.003282									14.8667	-0.000131
14.8833	-0.003536									14.8833	0.0004
14.9	-0.00363									14.9	0.000852
14.9167	-0.003543									14.9167	0.001165
14.9333	-0.003315									14.9333	0.001367
14.95	-0.002957									14.95	0.00126
14.9667	-0.00249									14.9667	0.000822
14.9833	-0.002022									14.9833	0.000255
15	-0.001495									15	-0.000383
15.0167	-0.001163									15.0167	-0.000483
15.0333	-0.000931									15.0333	-0.000604
15.05	-0.000468									15.05	-0.000994
15.0667	-0.000106									15.0667	-0.001224
15.0833	0.000296									15.0833	-0.001264
15.1	0.000638									15.1	-0.001366
15.1167	0.00087									15.1167	-0.002182
15.1333	0.001251									15.1333	-0.002438
15.15	0.001452									15.15	-0.002615
15.1667	0.001644									15.1667	-0.003091
15.1833	0.001965									15.1833	-0.002717
15.2	0.002296									15.2	-0.002445
15.2167	0.002701									15.2167	-0.002394
15.2333	0.002965									15.2333	-0.002173
15.25	0.00315									15.25	-0.002202
15.2667	0.003224									15.2667	-0.001961
15.2833	0.003139									15.2833	-0.00145
15.3	0.002764									15.3	-0.00098
15.3167	0.002384									15.3167	-0.000639
15.3333	0.002034									15.3333	-0.000518
15.35	0.001844									15.35	-0.000516
15.3667	0.001844									15.3667	-0.000335
15.3833	0.001635									15.3833	0.000226
15.4	0.001485									15.4	0.000617
15.4167	0.001212									15.4167	0.000856
15.4333	0.000888									15.4333	0.000885
15.45	0.000705									15.45	0.000874
15.4667	0.000482									15.4667	0.000853
15.4833	0.000408									15.4833	0.000862
15.5	0.000315									15.5	0.001131
15.5167	0.000188									15.5167	0.001124
15.5333	0.000101									15.5333	0.001007
15.55	-3.7e-05									15.55	0.001261
15.5667	-8.4e-05									15.5667	0.001304
15.5833	-0.000151									15.5833	0.001157
15.6	-0.000288									15.6	0.000931
15.6167	-0.00038									15.6167	0.000841
15.6333	-0.000201									15.6333	0.000731
15.65	0.000177									15.65	0.000511
15.6667	0.000236									15.6667	0.000381
15.6833	8.4e-05									15.6833	0.000271
15.7	-4.7e-05									15.7	4.1e-05
15.7167	4.6e-05									15.7167	-0.000304
15.7333	0.00017									15.7333	-0.000418
15.75	0.000283									15.75	-0.000362
15.7667	0.000407									15.7667	-0.000407
15.7833	0.00051									15.7833	-0.000401
15.8	0.000274									15.8	-0.000466
15.8167	9.2e-05									15.8167	-0.000626
15.8333	-1e-05									15.8333	-0.000617
15.85	-9.2e-05									15.85	-0.000607
15.8667	-0.000184									15.8667	-0.000697
15.8833	-0.000326									15.8833	-0.000648
15.9	-0.000298									15.9	-0.000638
15.9167	-0.000486									15.9167	-0.000794
15.9333	-0.000995									15.9333	-0.00071
15.95	-0.001233									15.95	-3.6e-05
15.9667	-0.001961									15.9667	-0.000192
15.9833	-0.002609									15.9833	-0.000638
16	-0.001617									16	-2.4e-05
16.0167	-0.001002									16.0167	0.000337
16.0333	-0.005107									16.0333	0.001718
16.05	-0.012881									16.05	-0.004201
16.0667	-0.033966									16.0667	-0.02017
16.0833	-0.052141									16.0833	-0.031269
16.1	-0.067995									16.1	-0.049398
16.1167	-0.071277									16.1167	-0.056577
16.1333	-0.068959									16.1333	-0.051476
16.15	-0.06347									16.15	-0.034155
16.1667	-0.058442									16.1667	-0.013314
16.1833	-0.054123									16.1833	0.006577
16.2	-0.051815									16.2	0.018818
16.2167	-0.051064									16.2167	0.026462
16.2333	-0.050022									16.2333	0.025166
16.25	-0.048361									16.25	0.02123
16.2667	-0.04722									16.2667	0.017794
16.2833	-0.046859									16.2833	0.014808
16.3	-0.046987									16.3	0.011812
16.3167	-0.047074									16.3167	0.009292
16.3333	-0.04712									16.3333	0.007021
16.35	-0.046696									16.35	0.00455
16.3667	-0.046432									16.3667	0.002819
16.3833	-0.045048									16.3833	0.001608
16.4	-0.044015									16.4	0.000947
16.4167	-0.042819									16.4167	0.000404
16.4333	-0.041393									16.4333	-0.000629
16.45	-0.039936									16.45	-0.001662
16.4667	-0.03836									16.4667	-0.002446
16.4833	-0.036624									16.4833	-0.002589
16.5	-0.035018									16.5	-0.003142
16.5167	-0.03342									16.5167	-0.00329
16.5333	-0.031802									16.5333	-0.003268
16.55	-0.030434									16.55	-0.003096
16.5667	-0.029286									16.5667	-0.002714
16.5833	-0.028298									16.5833	-0.002232
16.6	-0.02706									16.6	-0.00167
16.6167	-0.02593									16.6167	-0.001285
16.6333	-0.02504									16.6333	-0.000821
16.65	-0.024021									16.65	-0.000437
16.6667	-0.022851									16.6667	-0.000293
16.6833	-0.021771									16.6833	-2.9e-05
16.7	-0.020741									16.7	0.000425
16.7167	-0.01971									16.7167	0.000575
16.7333	-0.018619									16.7333	0.000715
16.75	-0.017678									16.75	0.000604
16.7667	-0.016877									16.7667	0.000374
16.7833	-0.016056									16.7833	0.000524
16.8	-0.015304									16.8	0.000613
16.8167	-0.014482									16.8167	0.000563
16.8333	-0.01361									16.8333	0.000322
16.85	-0.012788									16.85	-7.9e-05
16.8667	-0.011945									16.8667	-0.00037
16.8833	-0.010953									16.8833	-0.000571
16.9	-0.010001									16.9	-0.000622
16.9167	-0.008918									16.9167	-0.000851
16.9333	-0.007795									16.9333	-0.001021
16.95	-0.006711									16.95	-0.00118
16.9667	-0.005718									16.9667	-0.001399
16.9833	-0.004805									16.9833	-0.001399
17	-0.004122									17	-0.001038
17.0167	-0.003568									17.0167	-0.000791
17.0333	-0.002955									17.0333	-0.000433
17.05	-0.002441									17.05	0.000154
17.0667	-0.002707									17.0667	0.000461
17.0833	-0.003214									17.0833	0.000578
17.1	-0.00306									17.1	0.000795
17.1167	-0.002846									17.1167	0.001346
17.1333	-0.002732									17.1333	0.001837
17.15	-0.002748									17.15	0.001579
17.1667	-0.002814									17.1667	0.0018
17.1833	-0.00279									17.1833	0.001891
17.2	-0.002736									17.2	0.001622
17.2167	-0.003132									17.2167	0.00136
17.2333	-0.003718									17.2333	0.001009
17.25	-0.003714									17.25	0.000648
17.2667	-0.003961									17.2667	0.000367
17.2833	-0.003987									17.2833	0.000336
17.3	-0.003943									17.3	0.000515
17.3167	-0.003999									17.3167	0.00051
17.3333	-0.004035									17.3333	0.000246
17.35	-0.003942									17.35	-5.8e-05
17.3667	-0.003728									17.3667	-0.000102
17.3833	-0.003325									17.3833	-0.000327
17.4	-0.002731									17.4	-0.000371
17.4167	-0.002218									17.4167	-0.000632
17.4333	-0.001815									17.4333	-0.000862
17.45	-0.001562									17.45	-0.000593
17.4667	-0.001249									17.4667	-0.000833
17.4833	-0.000976									17.4833	-0.000984
17.5	-0.000433									17.5	-0.001064
17.5167	6.9e-05									17.5167	-0.001132
17.5333	0.000592									17.5333	-0.00109
17.55	0.001294									17.55	-0.000668
17.5667	0.001676									17.5667	-0.000536
17.5833	0.001988									17.5833	-0.000814
17.6	0.00222									17.6	-0.001012
17.6167	0.002491									17.6167	-0.001125
17.6333	0.002762									17.6333	-0.001378
17.65	0.003133									17.65	-0.001501
17.6667	0.003414									17.6667	-0.001254
17.6833	0.003555									17.6833	-0.001027
17.7	0.003636									17.7	-0.00096
17.7167	0.003926									17.7167	-0.000602
17.7333	0.004105									17.7333	-0.000354
17.75	0.004145									17.75	-0.000555
17.7667	0.003934									17.7667	-0.000297
17.7833	0.003944									17.7833	-1.8e-05
17.8	0.004123									17.8	0.000211
17.8167	0.004261									17.8167	6.8e-05
17.8333	0.004209									17.8333	0.000339
17.85	0.004147									17.85	0.001039
17.8667	0.004175									17.8667	0.001929
17.8833	0.004123									17.8833	0.001979
17.9	0.00416									17.9	0.000469
17.9167	0.004326									17.9167	-0.001114
17.9333	0.004472									17.9333	0.000217
17.95	0.004308									17.95	0.000977
17.9667	0.004104									17.9667	0.001798
17.9833	0.003849									17.9833	0.003158
18	0.003695									18	0.003559
18.0167	0.003659									18.0167	0.003591
18.0333	0.003482									18.0333	0.003457
18.05	0.003356									18.05	0.003643
18.0667	0.003399									18.0667	0.003699
18.0833	0.003563									18.0833	0.003196
18.1	0.003806									18.1	0.002772
18.1167	0.003967									18.1167	0.002334
18.1333	0.003928									18.1333	0.00216
18.15	0.003959									18.15	0.001757
18.1667	0.00399									18.1667	0.001263
18.1833	0.003931									18.1833	0.000559
18.2	0.003722									18.2	-0.000205
18.2167	0.00347									18.2167	-0.001207
18.2333	0.003228									18.2333	-0.002046
18.25	0.003036									18.25	-0.002456
18.2667	0.002744									18.2667	-0.002856
18.2833	0.002522									18.2833	-0.002225
18.3	0.00225									18.3	-0.002255
18.3167	0.001855									18.3167	-0.002175
18.3333	0.00147									18.3333	-0.001975
18.35	0.001244									18.35	-0.001516
18.3667	0.001139									18.3667	-0.001306
18.3833	0.000554									18.3833	-0.001146
18.4	-1.1e-05									18.4	-0.000406
18.4167	-0.000629									18.4167	0.000157
18.4333	-0.001268									18.4333	0.001269
18.45	-0.001567									18.45	0.002411
18.4667	-0.002195									18.4667	0.003283
18.4833	-0.003214									18.4833	0.003116
18.5	-0.003553									18.5	0.004138
18.5167	-0.002154									18.5167	0.005709
18.5333	-0.001806									18.5333	0.008737
18.55	-0.009748									18.55	-0.002934
18.5667	-0.02305									18.5667	-0.020185
18.5833	-0.037443									18.5833	-0.036676
18.6	-0.049515									18.6	-0.055857
18.6167	-0.04658									18.6167	-0.064445
18.6333	-0.040995									18.6333	-0.062096
18.65	-0.035581									18.65	-0.047137
18.6667	-0.030076									18.6667	-0.027547
18.6833	-0.027161									18.6833	-0.003448
18.7	-0.025997									18.7	0.009131
18.7167	-0.025685									18.7167	0.016868
18.7333	-0.026534									18.7333	0.017371
18.75	-0.027152									18.75	0.013913
18.7667	-0.027531									18.7667	0.010936
18.7833	-0.02691									18.7833	0.007529
18.8	-0.026178									18.8	0.004852
18.8167	-0.02635									18.8167	0.002987
18.8333	-0.027171									18.8333	0.002377
18.85	-0.027913									18.85	0.002107
18.8667	-0.028755									18.8667	0.001557
18.8833	-0.029127									18.8833	2.7e-05
18.9	-0.029538									18.9	-0.001473
18.9167	-0.030203									18.9167	-0.002166
18.9333	-0.030577									18.9333	-0.001755
18.95	-0.031002									18.95	-0.001505
18.9667	-0.030857									18.9667	-0.000924
18.9833	-0.030521									18.9833	-0.000354
19	-0.029796									19	-0.000833
19.0167	-0.029083									19.0167	-0.0013
19.0333	-0.028531									19.0333	-0.001335
19.05	-0.027868									19.05	-0.00149
19.0667	-0.027096									19.0667	-0.001666
19.0833	-0.026143									19.0833	-0.001731
19.1	-0.025141									19.1	-0.001676
19.1167	-0.02403									19.1167	-0.001691
19.1333	-0.022691									19.1333	-0.001705
19.15	-0.021791									19.15	-0.001629
19.1667	-0.021151									19.1667	-0.001822
19.1833	-0.020321									19.1833	-0.002336
19.2	-0.019441									19.2	-0.00253
19.2167	-0.018534									19.2167	-0.002551
19.2333	-0.017527									19.2333	-0.002559
19.25	-0.016619									19.25	-0.002378
19.2667	-0.015552									19.2667	-0.002407
19.2833	-0.014575									19.2833	-0.002525
19.3	-0.013628									19.3	-0.002644
19.3167	-0.012802									19.3167	-0.002729
19.3333	-0.011937									19.3333	-0.002709
19.35	-0.011153									19.35	-0.00239
19.3667	-0.010498									19.3667	-0.00213
19.3833	-0.010073									19.3833	-0.001971
19.4	-0.009448									19.4	-0.001921
19.4167	-0.009145									19.4167	-0.001848
19.4333	-0.008613									19.4333	-0.001727
19.45	-0.00791									19.45	-0.001596
19.4667	-0.007608									19.4667	-0.001585
19.4833	-0.007085									19.4833	-0.001204
19.5	-0.006583									19.5	-0.000744
19.5167	-0.006282									19.5167	-0.000254
19.5333	-0.005922									19.5333	0.000349
19.55	-0.005511									19.55	0.000923
19.5667	-0.005131									19.5667	0.001716
19.5833	-0.00488									19.5833	0.00251
19.6	-0.00484									19.6	0.003153
19.6167	-0.004821									19.6167	0.00388
19.6333	-0.004813									19.6333	0.004218
19.65	-0.004775									19.65	0.004507
19.6667	-0.004906									19.6667	0.004735
19.6833	-0.005068									19.6833	0.004923
19.7	-0.005									19.7	0.005021
19.7167	-0.004593									19.7167	0.005238
19.7333	-0.004207									19.7333	0.006001
19.75	-0.00388									19.75	0.005364
19.7667	-0.003584									19.7667	0.004596
19.7833	-0.003117									19.7833	0.004509
19.8	-0.002471									19.8	0.004442
19.8167	-0.002056									19.8167	0.004103
19.8333	-0.001761									19.8333	0.003441
19.85	-0.001447									19.85	0.002549
19.8667	-0.001092									19.8667	0.001656
19.8833	-0.000867									19.8833	0.000914
19.9	-0.000193									19.9	0.000771
19.9167	0.000451									19.9167	0.000545
19.9333	0.000984									19.9333	0.000342
19.95	0.001267									19.95	0.000159
19.9667	0.00147									19.9667	-0.000184
19.9833	0.001823									19.9833	-0.000427
20	0.002276									20	-0.00077
20.0167	0.002838									20.0167	-0.001073
20.0333	0.003179									20.0333	-0.001166
20.05	0.003061									20.05	-0.00099
20.0667	0.002882									20.0667	-0.000613
20.0833	0.002784									20.0833	-0.000227
20.1	0.002555									20.1	1.9e-05
20.1167	0.002236									20.1167	0.000182
20.1333	0.001926									20.1333	0.000189
20.15	0.001866									20.15	-0.000183
20.1667	0.001846									20.1667	-0.000406
20.1833	0.001826									20.1833	-0.000359
20.2	0.001746									20.2	-0.000381
20.2167	0.001605									20.2167	-0.000301
20.2333	0.001474									20.2333	-0.000299
20.25	0.001343									20.25	-0.000107
20.2667	0.001412									20.2667	0.000164
20.2833	0.001651									20.2833	4.6e-05
20.3	0.00182									20.3	-0.000153
20.3167	0.001898									20.3167	-0.00033
20.3333	0.001985									20.3333	-0.0006
20.35	0.002083									20.35	-0.001
20.3667	0.002241									20.3667	-0.001611
20.3833	0.002349									20.3833	-0.001931
20.4	0.002546									20.4	-0.002041
20.4167	0.002703									20.4167	-0.00232
20.4333	0.00287									20.4333	-0.002616
20.45	0.003117									20.45	-0.002571
20.4667	0.003324									20.4667	-0.002407
20.4833	0.00337									20.4833	-0.002392
20.5	0.003337									20.5	-0.002228
20.5167	0.003273									20.5167	-0.002117
20.5333	0.003329									20.5333	-0.002044
20.55	0.003345									20.55	-0.001761
20.5667	0.003141									20.5667	-0.001388
20.5833	0.002957									20.5833	-0.001335
20.6	0.002643									20.6	-0.001372
20.6167	0.002148									20.6167	-0.001339
20.6333	0.001543									20.6333	-0.001175
20.65	0.001149									20.65	-0.000831
20.6667	0.000704									20.6667	-0.000426
20.6833	0.000209									20.6833	-4.2e-05
20.7	-0.000216									20.7	0.000143
20.7167	-0.000561									20.7167	0.000392
20.7333	-0.000866									20.7333	0.000775
20.75	-0.001192									20.75	0.000868
20.7667	-0.001357									20.7667	0.000842
20.7833	-0.001303									20.7833	0.000765
20.8	-0.001268									20.8	0.000788
20.8167	-0.001103									20.8167	0.000682
20.8333	-0.000769									20.8333	0.000571
20.85	-0.000254									20.85	0.000571
20.8667	-7e-05									20.8667	0.00076
20.8833	-0.000165									20.8833	0.00065
20.9	0.000119									20.9	0.00088
20.9167	0.001014									20.9167	0.000893
20.9333	0.00184									20.9333	0.000703
20.95	0.003025									20.95	0.000793
20.9667	0.004721									20.9667	0.000163
20.9833	0.006156									20.9833	0.000324
21	0.007202									21	0.001454
21.0167	0.007788									21.0167	0.001509
21.0333	0.007625									21.0333	0.002172
21.05	0.003782									21.05	-0.001466
21.0667	-0.003361									21.0667	-0.019283
21.0833	-0.012924									21.0833	-0.03598
21.1	-0.026937									21.1	-0.055787
21.1167	-0.029859									21.1167	-0.062039
21.1333	-0.025751									21.1333	-0.055693
21.15	-0.017553									21.15	-0.039456
21.1667	-0.005415									21.1667	-0.01931
21.1833	0.005694									21.1833	-0.001784
21.2	0.009022									21.2	0.013853
21.2167	0.009161									21.2167	0.017665
21.2333	0.006971									21.2333	0.016786
21.25	0.004501									21.25	0.014477
21.2667	0.00221									21.2667	0.012868
21.2833	0.00052									21.2833	0.011219
21.3	-0.001051									21.3	0.01012
21.3167	-0.00233									21.3167	0.009047
21.3333	-0.003309									21.3333	0.008204
21.35	-0.003998									21.35	0.008
21.3667	-0.004858									21.3667	0.007717
21.3833	-0.005847									21.3833	0.007153
21.4	-0.006856									21.4	0.00635
21.4167	-0.007934									21.4167	0.005564
21.4333	-0.008822									21.4333	0.004847
21.45	-0.00946									21.45	0.00429
21.4667	-0.009998									21.4667	0.003764
21.4833	-0.010326									21.4833	0.003427
21.5	-0.010474									21.5	0.00311
21.5167	-0.010462									21.5167	0.002751
21.5333	-0.010449									21.5333	0.002212
21.55	-0.010386									21.55	0.001723
21.5667	-0.010323									21.5667	0.001274
21.5833	-0.01012									21.5833	0.001005
21.6	-0.009817									21.6	0.000635
21.6167	-0.009363									21.6167	0.000185
21.6333	-0.008979									21.6333	-5.5e-05
21.65	-0.008725									21.65	-0.000546
21.6667	-0.008481									21.6667	-0.001196
21.6833	-0.008127									21.6833	-0.001817
21.7	-0.007783									21.7	-0.002177
21.7167	-0.007458									21.7167	-0.001737
21.7333	-0.007313									21.7333	-0.001717
21.75	-0.006998									21.75	-0.002017
21.7667	-0.006614									21.7667	-0.002347
21.7833	-0.006359									21.7833	-0.002147
21.8	-0.006184									21.8	-0.001597
21.8167	-0.005968									21.8167	-0.000531
21.8333	-0.005823									21.8333	0.001007
21.85	-0.005607									21.85	0.001785
21.8667	-0.005591									21.8667	0.003303
21.8833	-0.005676									21.8833	0.004161
21.9	-0.00572									21.9	0.004649
21.9167	-0.005894									21.9167	0.004597
21.9333	-0.005987									21.9333	0.003461
21.95	-0.006041									21.95	0.002355
21.9667	-0.006115									21.9667	0.001918
21.9833	-0.005968									21.9833	0.002152
22	-0.005822									22	0.002046
22.0167	-0.005785									22.0167	0.001487
22.0333	-0.005808									22.0333	0.001322
22.05	-0.005541									22.05	0.000928
22.0667	-0.005224									22.0667	0.000683
22.0833	-0.004897									22.0833	0.000108
22.1	-0.00461									22.1	-0.000496
22.1167	-0.004293									22.1167	-0.00111
22.1333	-0.003985									22.1333	-0.001434
22.15	-0.003527									22.15	-0.001758
22.1667	-0.00304									22.1667	-0.001832
22.1833	-0.002622									22.1833	-0.001645
22.2	-0.002155									22.2	-0.001359
22.2167	-0.001757									22.2167	-0.001128
22.2333	-0.001569									22.2333	-0.00118
22.25	-0.001321									22.25	-0.001292
22.2667	-0.001233									22.2667	-0.001194
22.2833	-0.001085									22.2833	-0.001147
22.3	-0.000667									22.3	-0.000859
22.3167	-0.000299									22.3167	-0.000828
22.3333	9e-05									22.3333	-0.000783
22.35	0.000348									22.35	-0.000587
22.3667	0.000306									22.3667	-0.000602
22.3833	0.000265									22.3833	-0.000706
22.4	0.000133									22.4	-0.00063
22.4167	-5.8e-05									22.4167	-0.000462
22.4333	-8e-05									22.4333	-0.000639
22.45	-6.1e-05									22.45	-0.000365
22.4667	-7.2e-05									22.4667	-5.2e-05
22.4833	0.000106									22.4833	0.000321
22.5	0.000155									22.5	0.000615
22.5167	7.3e-05									22.5167	0.000572
22.5333	-8e-06									22.5333	0.000375
22.55	0.000171									22.55	0.000268
22.5667	0.000559									22.5667	0.000521
22.5833	0.000918									22.5833	0.000434
22.6	0.001176									22.6	-3.3e-05
22.6167	0.001305									22.6167	-0.000475
22.6333	0.001283									22.6333	-0.000631
22.65	0.001151									22.65	-0.000698
22.6667	0.00097									22.6667	-0.000664
22.6833	0.000988									22.6833	-0.00081
22.7	0.001086									22.7	-0.000746
22.7167	0.001174									22.7167	-0.000666
22.7333	0.001201									22.7333	-0.000679
22.75	0.001288									22.75	-0.000943
22.7667	0.001435									22.7667	-0.001336
22.7833	0.001361									22.7833	-0.00156
22.8	0.001278									22.8	-0.001623
22.8167	0.001303									22.8167	-0.001817
22.8333	0.001207									22.8333	-0.002043
22.85	0.000981									22.85	-0.001918
22.8667	0.000845									22.8667	-0.001823
22.8833	0.000529									22.8833	-0.001598
22.9	0.000182									22.9	-0.001014
22.9167	-4.7e-05									22.9167	-0.000513
22.9333	-5.9e-05									22.9333	-0.000139
22.95	-0.000331									22.95	9.5e-05
22.9667	-0.000773									22.9667	0.000319
22.9833	-0.001225									22.9833	0.000854
23	-0.001677									23	0.001428
23.0167	-0.002284									23.0167	0.001756
23.0333	-0.002655									23.0333	0.001954
23.05	-0.003055									23.05	0.002212
23.0667	-0.003326									23.0667	0.00308
23.0833	-0.003436									23.0833	0.003408
23.1	-0.003727									23.1	0.003786
23.1167	-0.004023									23.1167	0.004093
23.1333	-0.003813									23.1333	0.004183
23.15	-0.003734									23.15	0.004323
23.1667	-0.003804									23.1667	0.004023
23.1833	-0.003754									23.1833	0.003073
23.2	-0.003705									23.2	0.002864
23.2167	-0.00343									23.2167	0.003029
23.2333	-0.002959									23.2333	0.002756
23.25	-0.002528									23.25	0.001593
23.2667	-0.002227									23.2667	0.000729
23.2833	-0.001706									23.2833	-0.000204
23.3	-0.000985									23.3	-0.001137
23.3167	-0.000257									23.3167	-0.001414
23.3333	0.000509									23.3333	-0.001757
23.35	0.001344									23.35	-0.001899
23.3667	0.00206									23.3667	-0.002012
23.3833	0.002956									23.3833	-0.002174
23.4	0.003701									23.4	-0.003017
23.4167	0.004326									23.4167	-0.003271
23.4333	0.00485									23.4333	-0.003066
23.45	0.006044									23.45	-0.002962
23.4667	0.006618									23.4667	-0.002867
23.4833	0.007021									23.4833	-0.002752
23.5	0.007505									23.5	-0.002628
23.5167	0.007929									23.5167	-0.002247
23.5333	0.004853									23.5333	-0.00247
23.55	-0.000914									23.55	-0.005223
23.5667	-0.00822									23.5667	-0.016386
23.5833	-0.017457									23.5833	-0.031679
23.6	-0.021003									23.6	-0.044022
23.6167	-0.019689									23.6167	-0.056049
23.6333	-0.017806									23.6333	-0.051901
23.65	-0.010292									23.65	-0.037192
23.6667	-0.002748									23.6667	-0.020313
23.6833	0.003895									23.6833	-0.002095
23.7	0.012109									23.7	0.010374
23.7167	0.015023									23.7167	0.015738
23.7333	0.014717									23.7333	0.017017
23.75	0.013671									23.75	0.015106
23.7667	0.011855									23.7667	0.012926
23.7833	0.01039									23.7833	0.006765
23.8	0.009014									23.8	0.002455
23.8167	0.008098									23.8167	-0.000802
23.8333	0.007243									23.8333	-0.002142
23.85	0.006608									23.85	-0.003483
23.8667	0.006023									23.8667	-0.004324
23.8833	0.004998									23.8833	-0.004575
23.9	0.003972									23.9	-0.004366
23.9167	0.003018									23.9167	-0.004112
23.9333	0.002184									23.9333	-0.004174
23.95	0.00153									23.95	-0.004196
23.9667	0.000846									23.9667	-0.004648
23.9833	0.000441									23.9833	-0.00451
24	0.000467									24	-0.004092
24.0167	0.000404									24.0167	-0.00397
24.0333	0.000241									24.0333	-0.003854
24.05	0.000229									24.05	-0.003557
24.0667	0.000116									24.0667	-0.003251
24.0833	-6.7e-05									24.0833	-0.002865
24.1	-0.00037									24.1	-0.002519
24.1167	-0.000501									24.1167	-0.002029
24.1333	-0.000562									24.1333	-0.001906
24.15	-0.000833									24.15	-0.001612
24.1667	-0.001244									24.1667	-0.001549
24.1833	-0.001555									24.1833	-0.001485
24.2	-0.001716									24.2	-0.001432
24.2167	-0.001846									24.2167	-0.001255
24.2333	-0.002125									24.2333	-0.001076
24.25	-0.002424									24.25	-0.000886
24.2667	-0.002723									24.2667	-0.000606
24.2833	-0.003062									24.2833	-0.000606
24.3	-0.003401									24.3	-0.000746
24.3167	-0.003779									24.3167	-0.000784
24.3333	-0.004516									24.3333	-0.000669
24.35	-0.004802									24.35	-0.000933
24.3667	-0.005119									24.3667	-0.001228
24.3833	-0.005446									24.3833	-0.001513
24.4	-0.005722									24.4	-0.001657
24.4167	-0.005858									24.4167	-0.001588
24.4333	-0.005881									24.4333	-0.001377
24.45	-0.006015									24.45	-0.001475
24.4667	-0.005959									24.4667	-0.001583
24.4833	-0.005773									24.4833	-0.001491
24.5	-0.005547									24.5	-0.001569
24.5167	-0.00536									24.5167	-0.00157
24.5333	-0.005141									24.5333	-0.001626
24.55	-0.004892									24.55	-0.001751
24.5667	-0.004663									24.5667	-0.001626
24.5833	-0.004364									24.5833	-0.001531
24.6	-0.004015									24.6	-0.001296
24.6167	-0.003814									24.6167	-0.001058
24.6333	-0.003602									24.6333	-0.001167
24.65	-0.003499									24.65	-0.001236
24.6667	-0.003377									24.6667	-0.000936
24.6833	-0.003385									24.6833	-0.000405
24.7	-0.003232									24.7	0.000166
24.7167	-0.003108									24.7167	0.000708
24.7333	-0.003022									24.7333	0.001253
24.75	-0.003036									24.75	0.001487
24.7667	-0.00294									24.7667	0.001862
24.7833	-0.002844									24.7833	0.002106
24.8	-0.002888									24.8	0.00256
24.8167	-0.00305									24.8167	0.002953
24.8333	-0.00335									24.8333	0.003227
24.85	-0.003631									24.85	0.003371
24.8667	-0.003831									24.8667	0.003645
24.8833	-0.004081									24.8833	0.003829
24.9	-0.004081									24.9	0.003383
24.9167	-0.004149									24.9167	0.003008
24.9333	-0.004295									24.9333	0.002927
24.95	-0.00431									24.95	0.002645
24.9667	-0.004216									24.9667	0.002644
24.9833	-0.004142									24.9833	0.002683
25	-0.004128									25	0.002642
25.0167	-0.004221									25.0167	0.002308
25.0333	-0.004263									25.0333	0.001764
25.05	-0.004384									25.05	0.001071
25.0667	-0.004285									25.0667	0.000847
25.0833	-0.004086									25.0833	0.000794
25.1	-0.004177									25.1	0.00037
25.1167	-0.004366									25.1167	-0.000223
25.1333	-0.004622									25.1333	-0.000724
25.15	-0.004749									25.15	-0.001146
25.1667	-0.004515									25.1667	-0.001407
25.1833	-0.004191									25.1833	-0.001588
25.2	-0.004097									25.2	-0.00173
25.2167	-0.004231									25.2167	-0.001668
25.2333	-0.004622									25.2333	-0.001623
25.25	-0.005013									25.25	-0.001418
25.2667	-0.005354									25.2667	-0.001223
25.2833	-0.005745									25.2833	-0.000677
25.3	-0.006266									25.3	8.8e-05
25.3167	-0.006805									25.3167	6.1e-05
25.3333	-0.00703									25.3333	2e-06
25.35	-0.007326									25.35	0.000253
25.3667	-0.007801									25.3667	0.000234
25.3833	-0.008497									25.3833	0.000375
25.4	-0.009312									25.4	0.000296
25.4167	-0.010035									25.4167	0.000312
25.4333	-0.010494									25.4333	0.00069
25.45	-0.010774									25.45	0.000547
25.4667	-0.011004									25.4667	0.000665
25.4833	-0.011123									25.4833	0.000323
25.5	-0.011203									25.5	-9e-06
25.5167	-0.011419									25.5167	-0.000452
25.5333	-0.011173									25.5333	-0.000578
25.55	-0.010736									25.55	-0.000624
25.5667	-0.010289									25.5667	-0.00084
25.5833	-0.009573									25.5833	-0.001146
25.6	-0.009066									25.6	-0.001741
25.6167	-0.008517									25.6167	-0.002451
25.6333	-0.007783									25.6333	-0.00275
25.65	-0.00691									25.65	-0.002929
25.6667	-0.006187									25.6667	-0.003028
25.6833	-0.005454									25.6833	-0.003207
25.7	-0.004441									25.7	-0.002856
25.7167	-0.003295									25.7167	-0.002259
25.7333	-0.002314									25.7333	-0.001812
25.75	-0.001324									25.75	-0.001646
25.7667	-0.000434									25.7667	-0.001459
25.7833	0.000257									25.7833	-0.001213
25.8	0.000927									25.8	-0.001036
25.8167	0.0015									25.8167	-0.000691
25.8333	0.001799									25.8333	-0.000271
25.85	0.001898									25.85	0.000168
25.8667	0.001906									25.8667	0.000648
25.8833	0.002205									25.8833	0.000938
25.9	0.002874									25.9	0.001317
25.9167	0.002976									25.9167	0.00179
25.9333	0.003324									25.9333	0.001872
25.95	0.003152									25.95	0.001855
25.9667	0.00291									25.9667	0.002398
25.9833	0.002898									25.9833	0.00282
26	0.001805									26	0.003343
26.0167	-0.000543									26.0167	0.003791
26.0333	-0.000677									26.0333	0.000343
26.05	-0.005741									26.05	-0.003245
26.0667	-0.013834									26.0667	-0.011274
26.0833	-0.022858									26.0833	-0.027012
26.1	-0.032612									26.1	-0.04108
26.1167	-0.032033									26.1167	-0.055431
26.1333	-0.029159									26.1333	-0.053337
26.15	-0.021336									26.15	-0.043212
26.1667	-0.011702									26.1667	-0.024827
26.1833	-0.000459									26.1833	-0.004843
26.2	0.008725									26.2	0.013332
26.2167	0.011411									26.2167	0.021265
26.2333	0.01201									26.2333	0.021357
26.25	0.011309									26.25	0.018448
26.2667	0.010229									26.2667	0.014789
26.2833	0.009538									26.2833	0.011531
26.3	0.008447									26.3	0.008792
26.3167	0.006978									26.3167	0.006013
26.3333	0.006072									26.3333	0.003715
26.35	0.005586									26.35	0.001877
26.3667	0.00531									26.3667	-0.000732
26.3833	0.004493									26.3833	-0.00235
26.4	0.003527									26.4	-0.002188
26.4167	0.003102									26.4167	-0.001945
26.4333	0.002779									26.4333	-0.002279
26.45	0.002226									26.45	-0.003443
26.4667	0.001763									26.4667	-0.004087
26.4833	0.00125									26.4833	-0.004491
26.5	0.000637									26.5	-0.003865
26.5167	9.4e-05									26.5167	-0.003165
26.5333	-0.000567									26.5333	-0.002298
26.55	-0.001198									26.55	-0.001371
26.5667	-0.00155									26.5667	-0.000714
26.5833	-0.001761									26.5833	-0.000226
26.6	-0.002022									26.6	0.000471
26.6167	-0.002194									26.6167	0.001458
26.6333	-0.002444									26.6333	0.002381
26.65	-0.002775									26.65	0.002935
26.6667	-0.003116									26.6667	0.003189
26.6833	-0.003737									26.6833	0.003373
26.7	-0.004268									26.7	0.002916
26.7167	-0.004579									26.7167	0.003083
26.7333	-0.004651									26.7333	0.003375
26.75	-0.004693									26.75	0.003197
26.7667	-0.004754									26.7667	0.003309
26.7833	-0.004646									26.7833	0.00318
26.8	-0.004668									26.8	0.002822
26.8167	-0.004421									26.8167	0.002477
26.8333	-0.004145									26.8333	0.001786
26.85	-0.003669									26.85	0.001236
26.8667	-0.003253									26.8667	0.000685
26.8833	-0.002967									26.8833	0.000704
26.9	-0.002651									26.9	0.000943
26.9167	-0.002096									26.9167	0.000932
26.9333	-0.001524									26.9333	0.000639
26.95	-0.001041									26.95	0.000316
26.9667	-0.000699									26.9667	-0.000186
26.9833	-0.000667									26.9833	-0.000219
27	-0.000434									27	-6.2e-05
27.0167	-4.3e-05									27.0167	0.00016
27.0333	0.000284									27.0333	0.000292
27.05	0.000481									27.05	0.000424
27.0667	0.000449									27.0667	0.000616
27.0833	0.000406									27.0833	0.000737
27.1	0.000364									27.1	0.000529
27.1167	0.000319									27.1167	0.000512
27.1333	0.00026									27.1333	0.000694
27.15	0.000251									27.15	0.000837
27.1667	0.000212									27.1667	0.000659
27.1833	0.000273									27.1833	0.000422
27.2	0.000284									27.2	0.000235
27.2167	0.000123									27.2167	-0.000128
27.2333	-0.000184									27.2333	-0.000451
27.25	-0.000651									27.25	-0.000654
27.2667	-0.001128									27.2667	-0.001047
27.2833	-0.001375									27.2833	-0.0013
27.3	-0.001312									27.3	-0.001603
27.3167	-0.001092									27.3167	-0.001925
27.3333	-0.000779									27.3333	-0.00207
27.35	-0.000515									27.35	-0.002244
27.3667	-0.000382									27.3667	-0.002378
27.3833	2e-06									27.3833	-0.002362
27.4	0.000175									27.4	-0.002486
27.4167	0.000285									27.4167	-0.002552
27.4333	0.000318									27.4333	-0.002396
27.45	0.000521									27.45	-0.002441
27.4667	0.000744									27.4667	-0.002435
27.4833	0.000817									27.4833	-0.002359
27.5	0.00063									27.5	-0.002223
27.5167	0.00044									27.5167	-0.002229
27.5333	0.000311									27.5333	-0.002382
27.55	0.000302									27.55	-0.002186
27.5667	0.000484									27.5667	-0.001869
27.5833	0.000595									27.5833	-0.001402
27.6	0.000666									27.6	-0.000856
27.6167	0.000704									27.6167	-0.000468
27.6333	0.000452									27.6333	-0.000261
27.65	0.00013									27.65	-2.4e-05
27.6667	-0.000362									27.6667	0.000303
27.6833	-0.000904									27.6833	0.000409
27.7	-0.001496									27.7	0.000356
27.7167	-0.001922									27.7167	0.000358
27.7333	-0.002268									27.7333	0.000558
27.75	-0.002755									27.75	0.000498
27.7667	-0.003361									27.7667	0.000858
27.7833	-0.004097									27.7833	0.001557
27.8	-0.004764									27.8	0.001317
27.8167	-0.005305									27.8167	0.000975
27.8333	-0.005626									27.8333	0.000939
27.85	-0.005847									27.85	0.000983
27.8667	-0.005529									27.8667	0.001067
27.8833	-0.00537									27.8833	0.001091
27.9	-0.005332									27.9	0.000804
27.9167	-0.005316									27.9167	0.000768
27.9333	-0.00527									27.9333	0.000393
27.95	-0.004793									27.95	0.000228
27.9667	-0.004566									27.9667	0.000193
27.9833	-0.00424									27.9833	0.000277
28	-0.003873									28	5.2e-05
28.0167	-0.003068									28.0167	-0.000322
28.0333	-0.002066									28.0333	-0.000662
28.05	-0.001135									28.05	-0.000842
28.0667	-0.000294									28.0667	-0.001072
28.0833	0.000568									28.0833	-0.001132
28.1	0.001599									28.1	-0.001222
28.1167	0.002461									28.1167	-0.001069
28.1333	0.003155									28.1333	-0.000948
28.15	0.00392									28.15	-0.000807
28.1667	0.004564									28.1667	-0.001176
28.1833	0.004919									28.1833	-0.001166
28.2	0.004953									28.2	-0.000975
28.2167	0.00506									28.2167	-0.001089
28.2333	0.005295									28.2333	-0.001117
28.25	0.00549									28.25	-0.001126
28.2667	0.005395									28.2667	-0.001025
28.2833	0.005229									28.2833	-0.000424
28.3	0.004944									28.3	0.000598
28.3167	0.004742									28.3167	0.001257
28.3333	0.004581									28.3333	0.001812
28.35	0.00433									28.35	0.002437
28.3667	0.004069									28.3667	0.003222
28.3833	0.003698									28.3833	0.004017
28.4	0.003036									28.4	0.004322
28.4167	0.002579									28.4167	0.004387
28.4333	0.001992									28.4333	0.004843
28.45	0.001375									28.45	0.00587
28.4667	0.000689									28.4667	0.006967
28.4833	0.000172									28.4833	0.006863
28.5	0.001095									28.5	0.00587
28.5167	0.001272									28.5167	0.004815
28.5333	-0.000432									28.5333	0.005058
28.55	-0.006615									28.55	-0.00395
28.5667	-0.015899									28.5667	-0.015107
28.5833	-0.023242									28.5833	-0.026565
28.6	-0.026326									28.6	-0.044323
28.6167	-0.026706									28.6167	-0.053135
28.6333	-0.025438									28.6333	-0.053869
28.65	-0.01827									28.65	-0.045913
28.6667	-0.010952									28.6667	-0.029938
28.6833	0.000696									28.6833	-0.012652
28.7	0.007264									28.7	0.007884
28.7167	0.007994									28.7167	0.018002
28.7333	0.008472									28.7333	0.019708
28.75	0.008269									28.75	0.017155
28.7667	0.007377									28.7667	0.013781
28.7833	0.007065									28.7833	0.010497
28.8	0.006593									28.8	0.008944
28.8167	0.005942									28.8167	0.00745
28.8333	0.005438									28.8333	0.006795
28.85	0.004964									28.85	0.005549
28.8667	0.00464									28.8667	0.005024
28.8833	0.004006									28.8833	0.004129
28.9	0.003312									28.9	0.002963
28.9167	0.002519									28.9167	0.002135
28.9333	0.001661									28.9333	0.001425
28.95	0.000894									28.95	0.000676
28.9667	0.000226									28.9667	-0.000154
28.9833	-0.000142									28.9833	-0.000894
29	-0.00043									29	-0.001513
29.0167	-0.000866									29.0167	-0.001929
29.0333	-0.001449									29.0333	-0.002215
29.05	-0.002032									29.05	-0.002301
29.0667	-0.002315									29.0667	-0.002758
29.0833	-0.002658									29.0833	-0.003264
29.1	-0.002811									29.1	-0.003201
29.1167	-0.002883									29.1167	-0.002874
29.1333	-0.002843									29.1333	-0.002776
29.15	-0.002833									29.15	-0.002708
29.1667	-0.002763									29.1667	-0.00256
29.1833	-0.002613									29.1833	-0.002472
29.2	-0.002493									29.2	-0.002304
29.2167	-0.002293									29.2167	-0.001882
29.2333	-0.001811									29.2333	-0.001129
29.25	-0.00115									29.25	-0.000415
29.2667	-0.000658									29.2667	0.000389
29.2833	-0.000287									29.2833	0.000963
29.3	-9.5e-05									29.3	0.001017
29.3167	-0.000124									29.3167	0.000735
29.3333	-3.3e-05									29.3333	0.000222
29.35	9.8e-05									29.35	0.000268
29.3667	0.000499									29.3667	0.000295
29.3833	0.00082									29.3833	0.000532
29.4	0.001092									29.4	0.000628
29.4167	0.001462									29.4167	0.000491
29.4333	0.001571									29.4333	0.000396
29.45	0.00159									29.45	0.000232
29.4667	0.001549									29.4667	0.000217
29.4833	0.001439									29.4833	-0.000167
29.5	0.001038									29.5	-0.000182
29.5167	0.000656									29.5167	-0.000169
29.5333	0.000391									29.5333	-0.0005
29.55	0.000196									29.55	-0.000891
29.5667	6.1e-05									29.5667	-0.001123
29.5833	-0.000145									29.5833	-0.001084
29.6	-0.00028									29.6	-0.001145
29.6167	-0.000356									29.6167	-0.001148
29.6333	-0.000438									29.6333	-0.001049
29.65	-0.00056									29.65	-0.000791
29.6667	-0.000582									29.6667	-0.000642
29.6833	-0.000554									29.6833	-0.000464
29.7	-0.000576									29.7	-0.000576
29.7167	-0.000559									29.7167	-0.000837
29.7333	-0.00066									29.7333	-0.00074
29.75	-0.000801									29.75	-0.000772
29.7667	-0.001003									29.7667	-0.000974
29.7833	-0.001014									29.7833	-0.001097
29.8	-0.000945									29.8	-0.001129
29.8167	-0.000948									29.8167	-0.001029
29.8333	-0.00086									29.8333	-0.001169
29.85	-0.000633									29.85	-0.001139
29.8667	-0.000455									29.8667	-0.00081
29.8833	-0.000407									29.8833	-0.00023
29.9	-0.00051									29.9	0.00018
29.9167	-0.000804									29.9167	0.000355
29.9333	-0.000959									29.9333	0.000544
29.95	-0.001084									29.95	0.000702
29.9667	-0.000989									29.9667	0.001101
29.9833	-0.001244									29.9833	0.00144
30	-0.001499									30	0.001859
30.0167	-0.001726									30.0167	0.002514
30.0333	-0.002105									30.0333	0.002767
30.05	-0.002563									30.05	0.00295
30.0667	-0.002882									30.0667	0.003143
30.0833	-0.00328									30.0833	0.003447
30.1	-0.003529									30.1	0.00402
30.1167	-0.003789									30.1167	0.00433
30.1333	-0.00422									30.1333	0.004414
30.15	-0.004412									30.15	0.004397
30.1667	-0.004323									30.1667	0.004181
30.1833	-0.004314									30.1833	0.003775
30.2	-0.004505									30.2	0.003269
30.2167	-0.004548									30.2167	0.002638
30.2333	-0.004519									30.2333	0.002114
30.25	-0.00416									30.25	0.001599
30.2667	-0.003661									30.2667	0.000925
30.2833	-0.003312									30.2833	0.000501
30.3	-0.003103									30.3	7.6e-05
30.3167	-0.002684									30.3167	-0.000385
30.3333	-0.002198									30.3333	-0.000677
30.35	-0.001573									30.35	-0.000909
30.3667	-0.001067									30.3667	-0.00121
30.3833	-0.000362									30.3833	-0.001692
30.4	0.000434									30.4	-0.001884
30.4167	0.00103									30.4167	-0.001565
30.4333	0.00169									30.4333	-0.001363
30.45	0.00233									30.45	-0.001372
30.4667	0.00304									30.4667	-0.00139
30.4833	0.00365									30.4833	-0.001288
30.5	0.00422									30.5	-0.001156
30.5167	0.004831									30.5167	-0.001106
30.5333	0.005562									30.5333	-0.000994
30.55	0.006014									30.55	-0.000613
30.5667	0.006175									30.5667	-0.000241
30.5833	0.006127									30.5833	0.000141
30.6	0.005998									30.6	0.000612
30.6167	0.005901									30.6167	0.000621
30.6333	0.005778									30.6333	0.000523
30.65	0.005495									30.65	0.000614
30.6667	0.005222									30.6667	0.000645
30.6833	0.005079									30.6833	0.000646
30.7	0.004906									30.7	0.000227
30.7167	0.004274									30.7167	-0.000275
30.7333	0.003547									30.7333	-0.000935
30.75	0.003129									30.75	-0.001435
30.7667	0.002731									30.7667	-0.002005
30.7833	0.002104									30.7833	-0.002625
30.8	0.001486									30.8	-0.002886
30.8167	0.00079									30.8167	-0.002749
30.8333	8.5e-05									30.8333	-0.003399
30.85	-0.00075									30.85	-0.003479
30.8667	-0.001586									30.8667	-0.002728
30.8833	-0.002271									30.8833	-0.001928
30.9	-0.002916									30.9	-0.002118
30.9167	-0.0035									30.9167	-0.001871
30.9333	-0.003596									30.9333	-0.001708
30.95	-0.003742									30.95	-0.000616
30.9667	-0.004037									30.9667	0.000966
30.9833	-0.004993									30.9833	0.002619
31	-0.005379									31	0.004181
31.0167	-0.005464									31.0167	0.005781
31.0333	-0.005523									31.0333	0.003953
31.05	-0.010582									31.05	0.002405
31.0667	-0.01793									31.0667	-0.009082
31.0833	-0.026499									31.0833	-0.02251
31.1	-0.031637									31.1	-0.039588
31.1167	-0.033655									31.1167	-0.053487
31.1333	-0.030508									31.1333	-0.052257
31.15	-0.02081									31.15	-0.043866
31.1667	-0.009123									31.1667	-0.022446
31.1833	0.000855									31.1833	-0.003985
31.2	0.005362									31.2	0.011035
31.2167	0.00733									31.2167	0.023045
31.2333	0.008293									31.2333	0.025113
31.25	0.008245									31.25	0.02163
31.2667	0.007757									31.2667	0.017617
31.2833	0.00665									31.2833	0.013875
31.3	0.005842									31.3	0.010902
31.3167	0.004975									31.3167	0.00829
31.3333	0.003971									31.3333	0.005752
31.35	0.003677									31.35	0.004225
31.3667	0.003363									31.3667	0.002488
31.3833	0.003049									31.3833	0.001231
31.4	0.002725									31.4	0.000444
31.4167	0.002381									31.4167	-0.000533
31.4333	0.00194									31.4333	-0.000966
31.45	0.001298									31.45	-0.00164
31.4667	0.001157									31.4667	-0.002403
31.4833	0.001025									31.4833	-0.002746
31.5	0.000684									31.5	-0.002969
31.5167	0.000472									31.5167	-0.003242
31.5333	0.000472									31.5333	-0.003423
31.55	0.000541									31.55	-0.003484
31.5667	0.000811									31.5667	-0.003224
31.5833	0.000931									31.5833	-0.002915
31.6	0.000741									31.6	-0.002736
31.6167	0.00069									31.6167	-0.002476
31.6333	0.0009									31.6333	-0.002336
31.65	0.00098									31.65	-0.001826
31.6667	0.001339									31.6667	-0.001235
31.6833	0.001429									31.6833	-0.000835
31.7	0.001389									31.7	-0.000175
31.7167	0.001479									31.7167	0.000126
31.7333	0.001327									31.7333	0.000196
31.75	0.001146									31.75	0.000505
31.7667	0.000824									31.7667	0.001145
31.7833	0.000673									31.7833	0.001644
31.8	0.000471									31.8	0.001914
31.8167	0.000349									31.8167	0.002094
31.8333	6.6e-05									31.8333	0.00262
31.85	-0.000208									31.85	0.003025
31.8667	-0.000522									31.8667	0.003391
31.8833	-0.000636									31.8833	0.003236
31.9	-0.00083									31.9	0.002982
31.9167	-0.000964									31.9167	0.002198
31.9333	-0.000752									31.9333	0.001678
31.95	-0.000469									31.95	0.001498
31.9667	-0.000397									31.9667	0.001178
31.9833	-0.000354									31.9833	0.000718
32	-0.000452									32	0.000137
32.0167	-0.00066									32.0167	-0.000322
32.0333	-0.000762									32.0333	-0.000508
32.05	-0.000764									32.05	-0.000624
32.0667	-0.000857									32.0667	-0.00092
32.0833	-0.000839									32.0833	-0.001175
32.1	-0.000812									32.1	-0.001421
32.1167	-0.000864									32.1167	-0.001547
32.1333	-0.000893									32.1333	-0.001848
32.15	-0.000891									32.15	-0.00221
32.1667	-0.000689									32.1667	-0.002251
32.1833	-0.000168									32.1833	-0.002023
32.2	0.000114									32.2	-0.001434
32.2167	0.000165									32.2167	-0.000796
32.2333	0.000189									32.2333	-0.000477
32.25	0.000134									32.25	-0.000479
32.2667	8e-06									32.2667	-7e-05
32.2833	-0.000218									32.2833	0.000438
32.3	-9.4e-05									32.3	0.001087
32.3167	-9.9e-05									32.3167	0.001665
32.3333	-0.000114									32.3333	0.002443
32.35	5.2e-05									32.35	0.00312
32.3667	-6.2e-05									32.3667	0.003128
32.3833	-0.000296									32.3833	0.002425
32.4	-0.00051									32.4	0.001613
32.4167	-0.000915									32.4167	0.000661
32.4333	-0.001429									32.4333	0.000421
32.45	-0.001902									32.45	0.000582
32.4667	-0.002186									32.4667	0.000212
32.4833	-0.0024									32.4833	-7e-06
32.5	-0.002734									32.5	-0.000177
32.5167	-0.003258									32.5167	-0.000276
32.5333	-0.003511									32.5333	-0.000574
32.55	-0.003915									32.55	-0.000861
32.5667	-0.004359									32.5667	-0.001259
32.5833	-0.004213									32.5833	-0.001577
32.6	-0.004046									32.6	-0.002014
32.6167	-0.00437									32.6167	-0.002122
32.6333	-0.003982									32.6333	-0.002157
32.65	-0.003193									32.65	-0.002212
32.6667	-0.002875									32.6667	-0.002157
32.6833	-0.002567									32.6833	-0.001821
32.7	-0.002249									32.7	-0.001486
32.7167	-0.00202									32.7167	-0.001231
32.7333	-0.001535									32.7333	-0.001046
32.75	-0.000761									32.75	-0.00079
32.7667	9.4e-05									32.7667	-0.000505
32.7833	0.000989									32.7833	-0.000179
32.8	0.001444									32.8	0.000146
32.8167	0.001848									32.8167	0.000331
32.8333	0.002435									32.8333	0.00019
32.85	0.003162									32.85	6.8e-05
32.8667	0.003569									32.8667	-0.000203
32.8833	0.003875									32.8833	-0.000395
32.9	0.004382									32.9	-0.000307
32.9167	0.004709									32.9167	2e-06
32.9333	0.004972									32.9333	0.000307
32.95	0.005025									32.95	0.000481
32.9667	0.004778									32.9667	0.000826
32.9833	0.004281									32.9833	0.001051
33	0.003864									33	0.000935
33.0167	0.003577									33.0167	0.00083
33.0333	0.003397									33.0333	0.000784
33.05	0.003358									33.05	0.000637
33.0667	0.003248									33.0667	0.000431
33.0833	0.002949									33.0833	0.000124
33.1	0.00267									33.1	-5.3e-05
33.1167	0.00244									33.1167	-0.000469
33.1333	0.001997									33.1333	-0.000776
33.15	0.001744									33.15	-0.000934
33.1667	0.001541									33.1667	-0.000792
33.1833	0.001197									33.1833	-0.00072
33.2	0.000744									33.2	-0.000717
33.2167	0.000291									33.2167	-0.000685
33.2333	-0.000319									33.2333	-0.000752
33.25	-0.000949									33.25	-0.00099
33.2667	-0.001509									33.2667	-0.001387
33.2833	-0.001839									33.2833	-0.001575
33.3	-0.001999									33.3	-0.001263
33.3167	-0.002078									33.3167	-0.00083
33.3333	-0.001978									33.3333	-0.000423
33.35	-0.001928									33.35	-0.000155
33.3667	-0.002028									33.3667	0.000122
33.3833	-0.002138									33.3833	0.000489
33.4	-0.002387									33.4	0.000756
[truncated: 908 more rows]
