# Supplementary material for: An inhibitory mechanism of AasS, an exogenous fatty acid scavenger: Implications for re-sensitization of FAS II antimicrobials
Source: PLoS Pathog. 2024 Jul 15;20(7):e1012376. doi: 10.1371/journal.ppat.1012376 (PMC11271967; doi:10.1371/journal.ppat.1012376)
Supplement: S2 Data — (XLSX) [file ppat.1012376.s017.xlsx]

## Sheet: S1E Fig
							Average	SD
0	14.852	11.7008	10.6972	10.6587	9.97631	12.6406	11.7543	1.7812
0.78125	16.9193	15.6332	18.2577	31.4036	31.2175	35.7996	24.8718	8.8847
1.5625	58.3372	61.7407	61.9248	57.6449	60.9984	61.0633	60.2849	1.82686
3.125	74.4183	74.7672	78.4216	76.2503	78.4529	70.0185	75.3881	3.14635
6.25	87.9501	86.6048	90.2996	85.9156	84.8213	77.4887	85.5134	4.36055
12.5	90.5565	90.8416	94.2915	90.9888	88.5362	83.9144	89.8548	3.4486
25	92.9153	95.0344	95.8487	94.5456	92.2341	84.0873	92.4442	4.30857
							Average	SD
	12.3462	12.5997	14.7467	8.3706	9.09912	10.1991	11.2269	2.41946
	11.2693	13.3294	13.4712	9.32337	9.81636	10.5234	11.2888	1.76318
	41.936	46.0452	32.7774	31.7084	26.3671	30.0012	34.8059	7.55207
	66.5829	68.0452	62.7711	63.9341	60.2811	63.5397	64.1924	2.77017
	79.4888	80.8104	77.9736	78.7031	74.9282	76.1828	78.0145	2.16086
	86.0677	88.0863	84.0941	86.2953	81.8971	82.6766	84.8528	2.36895
	88.4306	88.518	83.7545	88.6687	86.3919	85.4555	86.8699	2.01603
				Average	SD
	8.54874	7.72274	16.8118	11.0278	5.02611
	61.0054	60.9627	64.4542	62.1408	2.00363
	84.2721	83.7869	79.8464	82.6351	2.42729
	91.3601	88.4641	87.7295	89.1845	1.91953
	96.2813	91.9448	91.1097	93.1119	2.77632
	93.9083	90.4254	90.6584	91.664	1.94707
	94.8628	94.6418	91.0418	93.5155	2.1451

## Sheet: S2A and S2C Figs
				Average	SD					Average	SD					Average	SD					Average	SD
ATP	0 nM C10-AMS						125 nM C10-AMS						250 nM C10-AMS						500 nM C10-AMS
0	0.04093	0.085599	0.199931	0.10882	0.0820045		0.068193	0.160244	0.0327672	0.0870681	0.0658011		0.041413	0.060403	0.034503	0.0454397	0.0134113		0.060122	0.044145	0.02982	0.0446957	0.0151585
0.125	0.512863	0.497118	0.545334	0.518438	0.0245868		0.124432	0.214744	0.171256	0.170144	0.0451663		0.110841	0.111293	0.090549	0.104228	0.0118482		0.077798	0.078906	0.059588	0.0720973	0.0108476
0.25	0.799176	0.77859	0.773069	0.783612	0.0137589		0.252273	0.309449	0.286965	0.282896	0.0288044		0.168915	0.153899	0.128585	0.150466	0.0203829		0.094612	0.107064	0.065744	0.08914	0.0211965
0.5	1.05212	1.04091	1.00999	1.03434	0.0218181		0.387929	0.476808	0.491222	0.451986	0.0559415		0.3109	0.27605	0.221486	0.269479	0.0450678		0.171386	0.174225	0.144502	0.163371	0.0164026
1	1.22546	1.21335	1.21415	1.21765	0.00677331		0.586794	0.654703	0.670507	0.637335	0.0444772		0.5402	0.496489	0.469791	0.50216	0.0355454		0.27056	0.307945	0.239968	0.272824	0.034045
2	1.30259	1.28218	1.27388	1.28622	0.014774		0.831402	0.812604	0.836279	0.826762	0.012501		0.642141	0.609427	0.621524	0.624364	0.0165409		0.363137	0.378442	0.366965	0.369515	0.00796469
				Average	SD					Average	SD					Average	SD					Average	SD
C10	0 nM C10-AMS						125 nM C10-AMS						250 nM C10-AMS						500 nM C10-AMS
0	0.186332	0.195218	0.089782	0.157111	0.0584774		0.113716	0.074746	0.092313	0.0935917	0.0195164		0.0291468	0.039312	0.051954	0.0401376	0.011426		0.0424107	0.0392324	0.0394957	0.0403796	0.00176392
5	0.943772	0.974217	1.01581	0.977934	0.0361635		0.71105	0.661324	0.6848	0.685725	0.0248759		0.326632	0.32036	0.36064	0.335877	0.0216732		0.229957	0.219171	0.234241	0.22779	0.00776555
10	1.28553	1.28367	1.32181	1.297	0.0215066		0.785733	0.768242	0.780364	0.778113	0.00896014		0.398912	0.393041	0.457226	0.416393	0.035484		0.287453	0.29915	0.284415	0.290339	0.00777995
20	1.35506	1.3396	1.34381	1.34616	0.00799105		0.906691	0.893262	0.886723	0.895559	0.0101802		0.458653	0.446207	0.526794	0.477218	0.0433827		0.319159	0.336888	0.321603	0.325883	0.00960805
40	1.35885	1.35943	1.33785	1.35204	0.0122949		0.934753	0.941952	0.895277	0.923994	0.0251288		0.475803	0.47764	0.50955	0.487665	0.018976		0.38066	0.402022	0.374727	0.385803	0.0143561

## Sheet: S3A and S3B Fig
0.083333	-0.000131		0.174759	-0.635154					0.083333	0.000661		0.174759	-0.607443
0.1	-5e-06		0.32193	0.309706					0.1	0.000499		0.32193	-0.44951
0.116667	-9.8e-05		0.470498	-0.773521					0.116667	0.000538		0.470498	-0.639275
0.133333	-0.000252		0.620465	-0.577278					0.133333	0.000686		0.620465	-0.392503
0.15	-0.000225		0.771829	-0.756267					0.15	0.000934		0.771829	-0.409529
0.166667	-0.000189		0.924591	-0.692844					0.166667	0.001133		0.924591	-0.688372
0.183333	-0.000172		1.07875	-0.786219					0.183333	0.001151		1.07875	-0.4262
0.2	0.000175		1.23431	-0.599388					0.2	0.000919		1.23431	-0.481475
0.216667	0.000511		1.39126	-0.694385					0.216667	0.000717		1.39126	-0.512208
0.233333	0.000628		1.54961	-0.657088					0.233333	0.000585		1.54961	-0.48745
0.25	0.000494		1.70937	-0.781431					0.25	0.000543		1.70937	-0.248559
0.266667	0.000281		1.87051	-0.580925					0.266667	0.000461		1.87051	-0.490038
0.283333	0.000208		2.03306	-0.741589					0.283333	0.000249		2.03306	-0.436867
0.3	7.4e-05		2.197	-0.461985					0.3	-1.4e-05		2.197	-0.534285
0.316667	-0.000179		2.36234	-0.599102					0.316667	-0.000118		2.36234	-0.346199
0.333333	-0.000302		2.52908	-0.508631					0.333333	-0.000201		2.52908	-0.458333
0.35	-0.000355		2.69722	-0.636938					0.35	-0.000134		2.69722	-0.464461
0.366667	-0.000649		2.86675	-0.56422					0.366667	-7e-06		2.86675	-0.503536
0.383333	-0.001012								0.383333	0.000209
0.4	-0.001095								0.4	0.000344
0.416667	-0.000888								0.416667	0.000348
0.433333	-0.000702								0.433333	0.000512
0.45	-0.000495								0.45	0.000586
0.466667	-0.000178								0.466667	0.000391
0.483333	-5.1e-05								0.483333	3.5e-05
0.5	0.000246								0.5	-0.000445
0.516667	0.000143								0.516667	-0.000664
0.533333	0.000151								0.533333	-0.000824
0.55	0.000608								0.55	-0.000933
0.566667	0.000675								0.566667	-0.001042
0.583333	0.000702								0.583333	-0.001162
0.6	0.000571								0.6	-0.001306
0.616667	0.00036								0.616667	-0.001321
0.633333	0.000518								0.633333	-0.001485
0.65	0.000677								0.65	-0.001349
0.666667	0.000855								0.666667	-0.000914
0.683333	0.001004								0.683333	-0.000698
0.7	0.000894								0.7	-0.000838
0.716667	0.001134								0.716667	-0.001027
0.733333	0.001204								0.733333	-0.001187
0.75	0.001024								0.75	-0.001246
0.766667	0.000814								0.766667	-0.001486
0.783333	0.000834								0.783333	-0.001336
0.8	0.000704								0.8	-0.00088
0.816667	0.000534								0.816667	-0.000464
0.833333	7.5e-05								0.833333	-0.000149
0.85	-0.000355								0.85	0.000267
0.866667	-0.000604								0.866667	0.000413
0.883333	-0.000704								0.883333	0.000688
0.9	-0.000514								0.9	0.00126
0.916667	-0.000815								0.916667	0.001142
0.933333	-0.000785								0.933333	0.000574
0.95	-0.001036								0.95	0.001106
0.966667	-0.001146								0.966667	0.001398
0.983333	-0.002667								0.983333	0.00098
1	-0.003459								1	0.000139
1.01667	0.001108								1.01667	0.002768
1.03333	0.001876								1.03333	0.001927
1.05	-0.001357								1.05	-0.000134
1.06667	-0.000999								1.06667	-0.001545
1.08333	-0.000432								1.08333	-0.002436
1.1	-0.000206								1.1	-0.002549
1.11667	-0.000221								1.11667	-0.002653
1.13333	-0.000316								1.13333	-0.002546
1.15	5e-05								1.15	-0.00265
1.16667	0.000355								1.16667	-0.002834
1.18333	5e-05								1.18333	-0.003047
1.2	-0.000257								1.2	-0.003533
1.21667	-0.000543								1.21667	-0.003819
1.23333	-0.0004								1.23333	-0.003775
1.25	3.3e-05								1.25	-0.003601
1.26667	3.6e-05								1.26667	-0.003487
1.28333	-0.000231								1.28333	-0.003324
1.3	-0.000421								1.3	-0.002992
1.31667	-0.0006								1.31667	-0.00259
1.33333	-0.000769								1.33333	-0.002198
1.35	-0.001119								1.35	-0.002036
1.36667	-0.001638								1.36667	-0.001785
1.38333	-0.001617								1.38333	-0.001603
1.4	-0.001529								1.4	-0.001503
1.41667	-0.001451								1.41667	-0.001323
1.43333	-0.001373								1.43333	-0.001143
1.45	-0.001684								1.45	-0.001023
1.46667	-0.002126								1.46667	-0.000953
1.48333	-0.002218								1.48333	-0.000914
1.5	-0.001922								1.5	-0.000915
1.51667	-0.001617								1.51667	-0.000827
1.53333	-0.001281								1.53333	-0.000659
1.55	-0.001195								1.55	-0.000371
1.56667	-0.00138								1.56667	-0.000263
1.58333	-0.001354								1.58333	-0.000305
1.6	-0.001341								1.6	-0.000168
1.61667	-0.001438								1.61667	-0.000111
1.63333	-0.001645								1.63333	0.000146
1.65	-0.001462								1.65	0.000192
1.66667	-0.000969								1.66667	0.000159
1.68333	-0.000866								1.68333	6.6e-05
1.7	-0.000736								1.7	0.000121
1.71667	-0.000746								1.71667	0.000277
1.73333	-0.000785								1.73333	0.000352
1.75	-0.001045								1.75	0.000298
1.76667	-0.001295								1.76667	0.000163
1.78333	-0.001315								1.78333	-1.1e-05
1.8	-0.001287								1.8	-0.000147
1.81667	-0.00144								1.81667	-0.000202
1.83333	-0.001412								1.83333	-0.000348
1.85	-0.001375								1.85	-0.000583
1.86667	-0.001688								1.86667	-0.000879
1.88333	-0.00163								1.88333	-0.001314
1.9	-0.001426								1.9	-0.00161
1.91667	-0.001231								1.91667	-0.001937
1.93333	-0.001267								1.93333	-0.002513
1.95	-0.001272								1.95	-0.002759
1.96667	-0.000948								1.96667	-0.002655
1.98333	-0.000743								1.98333	-0.002782
2	-0.000642								2	-0.002878
2.01667	-0.00065								2.01667	-0.003095
2.03333	-0.000669								2.03333	-0.003242
2.05	-0.000518								2.05	-0.003619
2.06667	-0.000256								2.06667	-0.003865
2.08333	0.000155								2.08333	-0.004102
2.1	0.000464								2.1	-0.004019
2.11667	0.000582								2.11667	-0.003866
2.13333	0.00061								2.13333	-0.003713
2.15	0.000749								2.15	-0.00337
2.16667	0.000867								2.16667	-0.002907
2.18333	0.000985								2.18333	-0.002454
2.2	0.001271								2.2	-0.001951
2.21667	0.001406								2.21667	-0.001438
2.23333	0.001521								2.23333	-0.001035
2.25	0.001706								2.25	-0.000782
2.26667	0.002061								2.26667	-0.000589
2.28333	0.002376								2.28333	-0.000566
2.3	0.002398								2.3	-0.000553
2.31667	0.00241								2.31667	-0.00055
2.33333	0.002402								2.33333	-0.000557
2.35	0.002653								2.35	-0.000343
2.36667	0.003065								2.36667	-0.00011
2.38333	0.003367								2.38333	3.3e-05
2.4	0.003586								2.4	0.000337
2.41667	0.003574								2.41667	0.00054
2.43333	0.003462								2.43333	0.000644
2.45	0.003441								2.45	0.000457
2.46667	0.003649								2.46667	0.000181
2.48333	0.003727								2.48333	-0.000215
2.5	0.003653								2.5	-0.000741
2.51667	0.003478								2.51667	-0.001287
2.53333	0.003542								2.53333	-0.001752
2.55	0.003597								2.55	-0.002158
2.56667	0.003432								2.56667	-0.002354
2.58333	0.003157								2.58333	-0.002629
2.6	0.003229								2.6	-0.002954
2.61667	0.0034								2.61667	-0.003369
2.63333	0.003341								2.63333	-0.003303
2.65	0.003233								2.65	-0.003158
2.66667	0.003054								2.66667	-0.003633
2.68333	0.002835								2.68333	-0.004078
2.7	0.002813								2.7	-0.004401
2.71667	0.002791								2.71667	-0.004965
2.73333	0.002588								2.73333	-0.005188
2.75	0.002556								2.75	-0.005142
2.76667	0.002723								2.76667	-0.005105
2.78333	0.002841								2.78333	-0.005049
2.8	0.002755								2.8	-0.004751
2.81667	0.002559								2.81667	-0.004563
2.83333	0.002463								2.83333	-0.004606
2.85	0.002687								2.85	-0.004488
2.86667	0.002831								2.86667	-0.0043
2.88333	0.002334								2.88333	-0.004482
2.9	0.001845								2.9	-0.004993
2.91667	0.001765								2.91667	-0.005093
2.93333	0.001705								2.93333	-0.005074
2.95	0.001695								2.95	-0.005354
2.96667	0.001715								2.96667	-0.005474
2.98333	0.001825								2.98333	-0.005445
3	0.002041								3	-0.005374
3.01667	0.001847								3.01667	-0.005052
3.03333	0.001603								3.03333	-0.004691
3.05	0.001279								3.05	-0.004489
3.06667	0.001085								3.06667	-0.004598
3.08333	0.001121								3.08333	-0.004797
3.1	0.001154								3.1	-0.004813
3.11667	0.000886								3.11667	-0.00441
3.13333	0.000638								3.13333	-0.003876
3.15	0.000599								3.15	-0.003513
3.16667	0.000711								3.16667	-0.003159
3.18333	0.000863								3.18333	-0.002716
3.2	0.001092								3.2	-0.0024
3.21667	0.00115								3.21667	-0.002264
3.23333	0.001287								3.23333	-0.002048
3.25	0.001095								3.25	-0.001512
3.26667	0.001053								3.26667	-0.001076
3.28333	0.000841								3.28333	-0.00074
3.3	0.000555								3.3	-0.000272
3.31667	0.000308								3.31667	0.000146
3.33333	8.2e-05								3.33333	0.000315
3.35	-2.5e-05								3.35	0.000423
3.36667	-1e-06								3.36667	0.000752
3.38333	-0.000228								3.38333	0.00103
3.4	-0.000518								3.4	0.000991
3.41667	-0.000298								3.41667	0.001253
3.43333	-0.000279								3.43333	0.001694
3.45	-0.00093								3.45	0.002515
3.46667	-0.002381								3.46667	0.002227
3.48333	-0.002382								3.48333	0.002358
3.5	-0.001376								3.5	0.001171
3.51667	0.001239								3.51667	-0.000485
3.53333	0.003224								3.53333	-0.004432
3.55	-0.018661								3.55	-0.011788
3.56667	-0.047945								3.56667	-0.023064
3.58333	-0.07445								3.58333	-0.033381
3.6	-0.095718								3.6	-0.040106
3.61667	-0.092057								3.61667	-0.048411
3.63333	-0.078546								3.63333	-0.049415
3.65	-0.062765								3.65	-0.04687
3.66667	-0.049394								3.66667	-0.044365
3.68333	-0.035582								3.68333	-0.0404
3.7	-0.024434								3.7	-0.034234
3.71667	-0.015266								3.71667	-0.029388
3.73333	-0.014518								3.73333	-0.026432
3.75	-0.013491								3.75	-0.023537
3.76667	-0.012693								3.76667	-0.021371
3.78333	-0.011775								3.78333	-0.019485
3.8	-0.0104								3.8	-0.018329
3.81667	-0.009095								3.81667	-0.017163
3.83333	-0.008391								3.83333	-0.015448
3.85	-0.007956								3.85	-0.013662
3.86667	-0.007542								3.86667	-0.011866
3.88333	-0.006867								3.88333	-0.010201
3.9	-0.006255								3.9	-0.008656
3.91667	-0.005663								3.91667	-0.007271
3.93333	-0.005011								3.93333	-0.006166
3.95	-0.00447								3.95	-0.005242
3.96667	-0.004128								3.96667	-0.004907
3.98333	-0.003546								3.98333	-0.004612
4	-0.002986								4	-0.004469
4.01667	-0.002817								4.01667	-0.004626
4.03333	-0.002738								4.03333	-0.004613
4.05	-0.002509								4.05	-0.004411
4.06667	-0.002169								4.06667	-0.004068
4.08333	-0.00222								4.08333	-0.003745
4.1	-0.002252								4.1	-0.003384
4.11667	-0.002185								4.11667	-0.003174
4.13333	-0.002218								4.13333	-0.003224
4.15	-0.002161								4.15	-0.003354
4.16667	-0.001944								4.16667	-0.003544
4.18333	-0.001657								4.18333	-0.003764
4.2	-0.001761								4.2	-0.003866
4.21667	-0.001636								4.21667	-0.00402
4.23333	-0.001541								4.23333	-0.004133
4.25	-0.001335								4.25	-0.004216
4.26667	-0.0011								4.26667	-0.00416
4.28333	-0.000895								4.28333	-0.004143
4.3	-0.00074								4.3	-0.00395
4.31667	-0.000567								4.31667	-0.003828
4.33333	-0.000363								4.33333	-0.003566
4.35	-0.000399								4.35	-0.003183
4.36667	-0.000415								4.36667	-0.002801
4.38333	-0.000371								4.38333	-0.002499
4.4	-0.000337								4.4	-0.002231
4.41667	-0.000194								4.41667	-0.002024
4.43333	0.00013								4.43333	-0.001947
4.45	0.000263								4.45	-0.0018
4.46667	0.000357								4.46667	-0.001453
4.48333	0.00055								4.48333	-0.001316
4.5	0.000805								4.5	-0.001404
4.51667	0.000909								4.51667	-0.001393
4.53333	0.001203								4.53333	-0.001292
4.55	0.001318								4.55	-0.001171
4.56667	0.001262								4.56667	-0.00113
4.58333	0.001276								4.58333	-0.000959
4.6	0.001062								4.6	-0.000993
4.61667	0.000947								4.61667	-0.00108
4.63333	0.000923								4.63333	-0.000966
4.65	0.000849								4.65	-0.000832
4.66667	0.000964								4.66667	-0.000938
4.68333	0.00106								4.68333	-0.001124
4.7	0.001106								4.7	-0.001005
4.71667	0.000953								4.71667	-0.000829
4.73333	0.000839								4.73333	-0.000913
4.75	0.000805								4.75	-0.000957
4.76667	0.000792								4.76667	-0.001021
4.78333	0.000718								4.78333	-0.001305
4.8	0.000853								4.8	-0.001404
4.81667	0.001169								4.81667	-0.001537
4.83333	0.001074								4.83333	-0.001569
4.85	0.000789								4.85	-0.001371
4.86667	0.000614								4.86667	-0.001183
4.88333	0.00067								4.88333	-0.001195
4.9	0.000642								4.9	-0.000983
4.91667	0.000703								4.91667	-0.000773
4.93333	0.000785								4.93333	-0.000663
4.95	0.000776								4.95	-0.000803
4.96667	0.000817								4.96667	-0.001113
4.98333	0.000589								4.98333	-0.001193
5	0.000495								5	-0.000808
5.01667	0.000388								5.01667	-0.000435
5.03333	0.000482								5.03333	-0.000302
5.05	0.000526								5.05	-0.000209
5.06667	0.00035								5.06667	-0.000166
5.08333	0.000103								5.08333	0.000157
5.1	-0.000171								5.1	0.000527
5.11667	-0.000269								5.11667	0.000825
5.13333	-0.000417								5.13333	0.000983
5.15	-0.000885								5.15	0.000731
5.16667	-0.001004								5.16667	0.000249
5.18333	-0.001212								5.18333	0.000177
5.2	-0.001591								5.2	9.3e-05
5.21667	-0.001865								5.21667	-1.2e-05
5.23333	-0.002039								5.23333	-3.8e-05
5.25	-0.001853								5.25	-0.000113
5.26667	-0.001658								5.26667	-0.000208
5.28333	-0.001592								5.28333	-0.000104
5.3	-0.001759								5.3	5.9e-05
5.31667	-0.001842								5.31667	-1.8e-05
5.33333	-0.001835								5.33333	-0.000285
5.35	-0.001658								5.35	-0.000633
5.36667	-0.001641								5.36667	-0.00091
5.38333	-0.001324								5.38333	-0.001168
5.4	-0.000831								5.4	-0.001105
5.41667	-0.000583								5.41667	-0.000943
5.43333	-0.000566								5.43333	-0.000721
5.45	-0.000509								5.45	-0.000279
5.46667	-0.000252								5.46667	-4.7e-05
5.48333	7.5e-05								5.48333	0.000125
5.5	0.000309								5.5	0.000288
5.51667	9.7e-05								5.51667	0.000342
5.53333	7.5e-05								5.53333	0.000486
5.55	-0.000368								5.55	0.000499
5.56667	-0.00041								5.56667	0.000373
5.58333	-0.000273								5.58333	0.000317
5.6	-0.000117								5.6	0.000353
5.61667	0.000182								5.61667	0.00042
5.63333	0.0003								5.63333	0.000368
5.65	0.000349								5.65	0.000325
5.66667	0.000198								5.66667	0.000353
5.68333	-2.3e-05								5.68333	0.00051
5.7	-0.000116								5.7	0.000771
5.71667	-0.000556								5.71667	0.000964
5.73333	-0.000855								5.73333	0.001056
5.75	-0.000775								5.75	0.001139
5.76667	-0.000604								5.76667	0.001082
5.78333	-0.000793								5.78333	0.000955
5.8	-0.000824								5.8	0.000752
5.81667	-0.000601								5.81667	0.000571
5.83333	-0.000288								5.83333	0.000601
5.85	-0.000104								5.85	0.00076
5.86667	-0.000101								5.86667	0.00108
5.88333	5.2e-05								5.88333	0.001509
5.9	-0.000295								5.9	0.001903
5.91667	-0.000248								5.91667	0.00261
5.93333	-0.00032								5.93333	0.003147
5.95	0.000317								5.95	0.002953
5.96667	0.000254								5.96667	0.00289
5.98333	0.001732								5.98333	0.003387
6	0.00367								6	0.004267
6.01667	0.005203								6.01667	0.004881
6.03333	-0.002524								6.03333	-0.001326
6.05	-0.018371								6.05	-0.008363
6.06667	-0.038528								6.06667	-0.0168
6.08333	-0.062445								6.08333	-0.024807
6.1	-0.0852								6.1	-0.03201
6.11667	-0.094389								6.11667	-0.041322
6.13333	-0.087719								6.13333	-0.046373
6.15	-0.071538								6.15	-0.045875
6.16667	-0.052868								6.16667	-0.044556
6.18333	-0.046247								6.18333	-0.042218
6.2	-0.039383								6.2	-0.037237
6.21667	-0.036294								6.21667	-0.029884
6.23333	-0.032744								6.23333	-0.022892
6.25	-0.029814								6.25	-0.018989
6.26667	-0.028025								6.26667	-0.016697
6.28333	-0.026845								6.28333	-0.015194
6.3	-0.025361								6.3	-0.01418
6.31667	-0.024061								6.31667	-0.012994
6.33333	-0.02339								6.33333	-0.011689
6.35	-0.02255								6.35	-0.010644
6.36667	-0.02085								6.36667	-0.009738
6.38333	-0.019249								6.38333	-0.009023
6.4	-0.018143								6.4	-0.007947
6.41667	-0.01749								6.41667	-0.00692
6.43333	-0.017058								6.43333	-0.006063
6.45	-0.016615								6.45	-0.005356
6.46667	-0.016032								6.46667	-0.004639
6.48333	-0.015239								6.48333	-0.004133
6.5	-0.01476								6.5	-0.003676
6.51667	-0.014792								6.51667	-0.002958
6.53333	-0.014345								6.53333	-0.002301
6.55	-0.014168								6.55	-0.001664
6.56667	-0.014071								6.56667	-0.001037
6.58333	-0.013394								6.58333	-0.00064
6.6	-0.01299								6.6	-0.000333
6.61667	-0.013517								6.61667	-0.000327
6.63333	-0.013374								6.63333	-0.000621
6.65	-0.012321								6.65	-0.000525
6.66667	-0.013268								6.66667	-0.000269
6.68333	-0.016615								6.68333	-0.000162
6.7	-0.016314								6.7	3.2e-05
6.71667	0.016697								6.71667	6.6e-05
6.73333	0.067517								6.73333	-8e-05
6.75	0.110717								6.75	-4.6e-05
6.76667	0.129308								6.76667	-8.2e-05
6.78333	0.128088								6.78333	0.000122
6.8	0.116868								6.8	0.000364
6.81667	0.102778								6.81667	0.000334
6.83333	0.087517								6.83333	0.000395
6.85	0.077217								6.85	0.000455
6.86667	0.063406								6.86667	0.000516
6.88333	0.054186								6.88333	0.000606
6.9	0.045996								6.9	0.000454
6.91667	0.038117								6.91667	0.000449
6.93333	0.033807								6.93333	0.000515
6.95	0.031048								6.95	0.000361
6.96667	0.029568								6.96667	0.000606
6.98333	0.027749								6.98333	0.000622
7	0.025781								7	0.000704
7.01667	0.023564								7.01667	0.000814
7.03333	0.021677								7.03333	0.001064
7.05	0.01992								7.05	0.001153
7.06667	0.018343								7.06667	0.000933
7.08333	0.016986								7.08333	0.000463
7.1	0.015911								7.1	-0.000232
7.11667	0.015148								7.11667	-0.00064
7.13333	0.014366								7.13333	-0.000588
7.15	0.013283								7.15	-0.000706
7.16667	0.01225								7.16667	-0.001243
7.18333	0.011348								7.18333	-0.001401
7.2	0.010268								7.2	-0.001424
7.21667	0.009261								7.21667	-0.001581
7.23333	0.008595								7.23333	-0.001528
7.25	0.008018								7.25	-0.001435
7.26667	0.007531								7.26667	-0.001642
7.28333	0.007244								7.28333	-0.002149
7.3	0.007162								7.3	-0.001911
7.31667	0.007032								7.31667	-0.001548
7.33333	0.006923								7.33333	-0.001274
7.35	0.006844								7.35	-0.001151
7.36667	0.006725								7.36667	-0.001298
7.38333	0.006236								7.38333	-0.001164
7.4	0.005841								7.4	-0.001116
7.41667	0.005512								7.41667	-0.001021
7.43333	0.005212								7.43333	-0.000687
7.45	0.004842								7.45	-0.000623
7.46667	0.004472								7.46667	-0.000798
7.48333	0.004062								7.48333	-0.001064
7.5	0.003718								7.5	-0.001113
7.51667	0.003699								7.51667	-0.000937
7.53333	0.00364								7.53333	-0.00068
7.55	0.003681								7.55	-0.000353
7.56667	0.003712								7.56667	-0.000166
7.58333	0.003673								7.58333	-0.000109
7.6	0.003641								7.6	-0.000105
7.61667	0.003385								7.61667	-0.000104
7.63333	0.003018								7.63333	-0.000172
7.65	0.002712								7.65	-0.000151
7.66667	0.002306								7.66667	4.1e-05
7.68333	0.002199								7.68333	0.000342
7.7	0.002201								7.7	0.000392
7.71667	0.002059								7.71667	0.00027
7.73333	0.002117								7.73333	0.000368
7.75	0.002235								7.75	0.000637
7.76667	0.002543								7.76667	0.000855
7.78333	0.00244								7.78333	0.001053
7.8	0.002506								7.8	0.001221
7.81667	0.00235								7.81667	0.001419
7.83333	0.001953								7.83333	0.001526
7.85	0.001666								7.85	0.001423
7.86667	0.001349								7.86667	0.001151
7.88333	0.001202								7.88333	0.000778
7.9	0.001003								7.9	0.000505
7.91667	0.00126								7.91667	0.000383
7.93333	0.001187								7.93333	0.000271
7.95	0.001135								7.95	0.000138
7.96667	0.000772								7.96667	-8.4e-05
7.98333	0.000789								7.98333	-0.000156
8	0.000692								8	-8.8e-05
8.01667	0.00052								8.01667	0.000101
8.03333	0.000149								8.03333	0.000189
8.05	-0.000473								8.05	0.000178
8.06667	-0.001174								8.06667	0.000177
8.08333	-0.001186								8.08333	6e-06
8.1	-0.001063								8.1	-0.000235
8.11667	-0.000787								8.11667	-0.000434
8.13333	-0.00046								8.13333	-0.000484
8.15	-0.000304								8.15	-0.000473
8.16667	-0.000498								8.16667	-0.000522
8.18333	-0.000741								8.18333	-0.000392
8.2	-0.001062								8.2	-0.00011
8.21667	-0.001411								8.21667	0.000133
8.23333	-0.001389								8.23333	0.000346
8.25	-0.001257								8.25	0.00039
8.26667	-0.001326								8.26667	0.000533
8.28333	-0.001464								8.28333	0.000566
8.3	-0.001651								8.3	0.000591
8.31667	-0.001705								8.31667	0.000567
8.33333	-0.00164								8.33333	0.000514
8.35	-0.001595								8.35	0.000511
8.36667	-0.001479								8.36667	0.000547
8.38333	-0.001574								8.38333	0.000714
8.4	-0.001997								8.4	0.001183
8.41667	-0.002168								8.41667	0.001493
8.43333	-0.001968								8.43333	0.001524
8.45	-0.002039								8.45	0.001095
8.46667	-0.0026								8.46667	0.001065
8.48333	-0.002881								8.48333	0.001296
8.5	-0.003309								8.5	0.001768
8.51667	-0.003204								8.51667	0.002943
8.53333	-0.006049								8.53333	-0.000973
8.55	-0.017834								8.55	-0.004728
8.56667	-0.036609								8.56667	-0.013004
8.58333	-0.062124								8.58333	-0.027929
8.6	-0.083966								8.6	-0.035283
8.61667	-0.094342								8.61667	-0.042566
8.63333	-0.089479								8.63333	-0.046178
8.65	-0.071166								8.65	-0.04498
8.66667	-0.057192								8.66667	-0.043782
8.68333	-0.044869								8.68333	-0.039654
8.7	-0.035261								8.7	-0.032835
8.71667	-0.029037								8.71667	-0.027794
8.73333	-0.024703								8.73333	-0.025303
8.75	-0.021958								8.75	-0.022872
8.76667	-0.020434								8.76667	-0.021181
8.78333	-0.0194								8.78333	-0.01952
8.8	-0.01841								8.8	-0.017838
8.81667	-0.017012								8.81667	-0.017005
8.83333	-0.015794								8.83333	-0.016591
8.85	-0.014717								8.85	-0.015948
8.86667	-0.013459								8.86667	-0.014884
8.88333	-0.011951								8.88333	-0.013921
8.9	-0.010986								8.9	-0.012866
8.91667	-0.010202								8.91667	-0.011861
8.93333	-0.009249								8.93333	-0.011305
8.95	-0.008405								8.95	-0.010579
8.96667	-0.007861								8.96667	-0.009993
8.98333	-0.007187								8.98333	-0.009438
9	-0.006585								9	-0.008941
9.01667	-0.005843								9.01667	-0.008764
9.03333	-0.00529								9.03333	-0.008296
9.05	-0.004998								9.05	-0.007569
9.06667	-0.004435								9.06667	-0.006971
9.08333	-0.004033								9.08333	-0.006424
9.1	-0.003531								9.1	-0.005746
9.11667	-0.002837								9.11667	-0.004837
9.13333	-0.002364								9.13333	-0.004058
9.15	-0.00207								9.15	-0.003599
9.16667	-0.001796								9.16667	-0.003421
9.18333	-0.001682								9.18333	-0.003292
9.2	-0.001518								9.2	-0.003253
9.21667	-0.001321								9.21667	-0.003163
9.23333	-0.001053								9.23333	-0.003083
9.25	-0.001105								9.25	-0.002863
9.26667	-0.001408								9.26667	-0.002793
9.28333	-0.00143								9.28333	-0.002544
9.3	-0.001191								9.3	-0.002224
9.31667	-0.001067								9.31667	-0.002013
9.33333	-0.000883								9.33333	-0.001933
9.35	-0.000569								9.35	-0.001763
9.36667	-0.000165								9.36667	-0.001612
9.38333	-6.1e-05								9.38333	-0.001712
9.4	0.000125								9.4	-0.001942
9.41667	0.000189								9.41667	-0.002141
9.43333	0.000372								9.43333	-0.002351
9.45	0.000575								9.45	-0.00246
9.46667	0.000748								9.46667	-0.00255
9.48333	0.000911								9.48333	-0.002689
9.5	0.001157								9.5	-0.002649
9.51667	0.001392								9.51667	-0.002329
9.53333	0.001507								9.53333	-0.002169
9.55	0.001751								9.55	-0.002099
9.56667	0.002066								9.56667	-0.002248
9.58333	0.00273								9.58333	-0.002358
9.6	0.003329								9.6	-0.002458
9.61667	0.003776								9.61667	-0.002709
9.63333	0.004244								9.63333	-0.002809
9.65	0.004441								9.65	-0.00283
9.66667	0.004339								9.66667	-0.002941
9.68333	0.004056								9.68333	-0.003281
9.7	0.004006								9.7	-0.003432
9.71667	0.004184								9.71667	-0.003264
9.73333	0.004223								9.73333	-0.002925
9.75	0.004201								9.75	-0.002717
9.76667	0.00415								9.76667	-0.002429
9.78333	0.004138								9.78333	-0.00221
9.8	0.004176								9.8	-0.002223
9.81667	0.004139								9.81667	-0.002136
9.83333	0.004391								9.83333	-0.002089
9.85	0.005084								9.85	-0.002112
9.86667	0.005366								9.86667	-0.001995
9.88333	0.005379								9.88333	-0.001898
9.9	0.005887								9.9	-0.001672
9.91667	0.006062								9.91667	-0.001396
9.93333	0.006207								9.93333	-0.000991
9.95	0.006542								9.95	-0.000705
9.96667	0.006707								9.96667	-0.000309
9.98333	0.007412								9.98333	4.6e-05
10	0.008475								10	0.000112
10.0167	0.009004								10.0167	0.000398
10.0333	0.009473								10.0333	0.000563
10.05	0.009502								10.05	0.000639
10.0667	0.010231								10.0667	0.000555
10.0833	0.011681								10.0833	0.000411
10.1	0.011917								10.1	0.000207
10.1167	0.012963								10.1167	-0.000146
10.1333	0.013798								10.1333	-0.000319
10.15	-0.004456								10.15	-0.000142
10.1667	-0.02423								10.1667	0.000186
10.1833	-0.033515								10.1833	0.000473
10.2	-0.036034								10.2	0.000491
10.2167	-0.034634								10.2167	0.000401
10.2333	-0.031324								10.2333	0.000471
10.25	-0.027475								10.25	0.000501
10.2667	-0.023405								10.2667	0.000151
10.2833	-0.020196								10.2833	-0.000109
10.3	-0.016424								10.3	-0.000178
10.3167	-0.012541								10.3167	-0.000234
10.3333	-0.010728								10.3333	-9e-05
10.35	-0.009555								10.35	0.000123
10.3667	-0.008852								10.3667	0.000337
10.3833	-0.007589								10.3833	0.000391
10.4	-0.00614								10.4	0.000806
10.4167	-0.004483								10.4167	0.001195
10.4333	-0.003445								10.4333	0.001513
10.45	-0.002138								10.45	0.001842
10.4667	-0.001161								10.4667	0.00226
10.4833	-0.000563								10.4833	0.002479
10.5	-0.000293								10.5	0.002389
10.5167	-4.2e-05								10.5167	0.002323
10.5333	0.000488								10.5333	0.002456
10.55	0.001079								10.55	0.00229
10.5667	0.001569								10.5667	0.001973
10.5833	0.0021								10.5833	0.001637
10.6	0.002601								10.6	0.001381
10.6167	0.003275								10.6167	0.001159
10.6333	0.004198								10.6333	0.001206
10.65	0.004372								10.65	0.001193
10.6667	0.004646								10.6667	0.00093
10.6833	0.00494								10.6833	0.000537
10.7	0.00534								10.7	0.000205
10.7167	0.005714								10.7167	-1.7e-05
10.7333	0.005738								10.7333	-0.000529
10.75	0.005832								10.75	-0.00101
10.7667	0.005806								10.7667	-0.001462
10.7833	0.00568								10.7833	-0.001864
10.8	0.005885								10.8	-0.002166
10.8167	0.00576								10.8167	-0.001989
10.8333	0.005496								10.8333	-0.002053
10.85	0.005092								10.85	-0.002166
10.8667	0.004958								10.8667	-0.002239
10.8833	0.004913								10.8833	-0.001972
10.9	0.004821								10.9	-0.001727
10.9167	0.004484								10.9167	-0.002143
10.9333	0.003757								10.9333	-0.001939
10.95	0.003119								10.95	-0.001785
10.9667	0.002552								10.9667	-0.001782
10.9833	0.001874								10.9833	-0.002518
11	0.000689								11	-0.003405
11.0167	0.002269								11.0167	-0.004845
11.0333	0.000239								11.0333	-0.006984
11.05	-0.013311								11.05	-0.012303
11.0667	-0.026811								11.0667	-0.020753
11.0833	-0.051511								11.0833	-0.030922
11.1	-0.074899								11.1	-0.038733
11.1167	-0.083813								11.1167	-0.042475
11.1333	-0.080737								11.1333	-0.044947
11.15	-0.067281								11.15	-0.042919
11.1667	-0.047874								11.1667	-0.042222
11.1833	-0.035368								11.1833	-0.038604
11.2	-0.03017								11.2	-0.033167
11.2167	-0.026778								11.2167	-0.027662
11.2333	-0.024546								11.2333	-0.022197
11.25	-0.020975								11.25	-0.019351
11.2667	-0.017433								11.2667	-0.015656
11.2833	-0.014421								11.2833	-0.012421
11.3	-0.012538								11.3	-0.009127
11.3167	-0.011591								11.3167	-0.007234
11.3333	-0.010705								11.3333	-0.005661
11.35	-0.009548								11.35	-0.004888
11.3667	-0.008102								11.3667	-0.004505
11.3833	-0.007395								11.3833	-0.004222
11.4	-0.006808								11.4	-0.00389
11.4167	-0.005437								11.4167	-0.003359
11.4333	-0.004657								11.4333	-0.002428
11.45	-0.004527								11.45	-0.001667
11.4667	-0.004056								11.4667	-0.001226
11.4833	-0.003426								11.4833	-0.001005
11.5	-0.002775								11.5	-0.000754
11.5167	-0.002262								11.5167	-0.000505
11.5333	-0.001908								11.5333	-7.6e-05
11.55	-0.001685								11.55	0.000313
11.5667	-0.001172								11.5667	0.000623
11.5833	-0.000729								11.5833	0.000722
11.6	-0.000535								11.6	0.000971
11.6167	-0.000249								11.6167	0.001149
11.6333	-0.000174								11.6333	0.001627
11.65	-8.9e-05								11.65	0.002035
11.6667	0.000267								11.6667	0.002323
11.6833	0.000702								11.6833	0.002091
11.7	0.000878								11.7	0.002038
11.7167	0.000654								11.7167	0.001955
11.7333	0.000521								11.7333	0.002042
11.75	0.000507								11.75	0.002219
11.7667	0.000414								11.7667	0.002266
11.7833	0.00013								11.7833	0.002163
11.8	-2.3e-05								11.8	0.002129
11.8167	-6e-06								11.8167	0.002115
11.8333	1.1e-05								11.8333	0.001892
11.85	-0.000172								11.85	0.001788
11.8667	-0.000616								11.8667	0.001564
11.8833	-0.000559								11.8833	0.00144
11.9	-0.000392								11.9	0.001406
11.9167	0.000134								11.9167	0.001111
11.9333	0.000311								11.9333	0.001117
11.95	9.7e-05								11.95	0.001043
11.9667	-0.000217								11.9667	0.000628
11.9833	-0.00051								11.9833	0.000494
12	-0.000394								12	0.00018
12.0167	-0.000479								12.0167	1.5e-05
12.0333	-0.000304								12.0333	-0.000149
12.05	0.000201								12.05	-0.000434
12.0667	0.000665								12.0667	-0.000558
12.0833	0.00125								12.0833	-0.000203
12.1	0.001665								12.1	6.3e-05
12.1167	0.001937								12.1167	0.000178
12.1333	0.0021								12.1333	0.000384
12.15	0.002143								12.15	0.000649
12.1667	0.002275								12.1667	0.000855
12.1833	0.002308								12.1833	0.000711
12.2	0.00234								12.2	0.000536
12.2167	0.002159								12.2167	0.000422
12.2333	0.001949								12.2333	0.000258
12.25	0.001908								12.25	0.000215
12.2667	0.001978								12.2667	0.000281
12.2833	0.002117								12.2833	0.000477
12.3	0.002225								12.3	0.000623
12.3167	0.001849								12.3167	0.00061
12.3333	0.001383								12.3333	0.000536
12.35	0.000977								12.35	0.000543
12.3667	0.000411								12.3667	0.0003
12.3833	-0.000205								12.3833	7.6e-05
12.4	-0.000964								12.4	5.3e-05
12.4167	-0.001639								12.4167	6.1e-05
12.4333	-0.002195								12.4333	2.8e-05
12.45	-0.00274								12.45	-1.4e-05
12.4667	-0.003216								12.4667	-8.7e-05
12.4833	-0.003231								12.4833	-0.00033
12.5	-0.00331								12.5	-0.000682
12.5167	-0.003448								12.5167	-0.000834
12.5333	-0.003606								12.5333	-0.000966
12.55	-0.003784								12.55	-0.001158
12.5667	-0.004012								12.5667	-0.00121
12.5833	-0.004181								12.5833	-0.001332
12.6	-0.003851								12.6	-0.001464
12.6167	-0.003002								12.6167	-0.001515
12.6333	-0.002742								12.6333	-0.001366
12.65	-0.002382								12.65	-0.001048
12.6667	-0.001913								12.6667	-0.000809
12.6833	-0.001403								12.6833	-0.00019
12.7	-0.001455								12.7	0.000219
12.7167	-0.001213								12.7167	0.00058
12.7333	-0.000542								12.7333	0.000751
12.75	4e-05								12.75	0.000772
12.7667	0.000301								12.7667	0.000793
12.7833	0.000563								12.7833	0.000814
12.8	0.001004								12.8	0.001185
12.8167	0.001553								12.8167	0.00131
12.8333	0.001562								12.8333	0.001284
12.85	0.001461								12.85	0.001348
12.8667	0.00115								12.8667	0.001412
12.8833	0.000939								12.8833	0.001216
12.9	0.000909								12.9	0.001201
12.9167	0.00059								12.9167	0.001299
12.9333	0.000702								12.9333	0.001437
12.95	0.000933								12.95	0.001375
12.9667	0.001305								12.9667	0.001243
12.9833	0.001726								12.9833	0.001121
13	0.001689								13	0.000779
13.0167	0.001567								13.0167	0.00047
13.0333	0.001504								13.0333	0.000271
13.05	0.001602								13.05	3.3e-05
13.0667	0.00151								13.0667	-0.000236
13.0833	0.001637								13.0833	-0.000235
13.1	0.001696								13.1	-0.000254
13.1167	0.001462								13.1167	-0.0005
13.1333	0.001048								13.1333	-0.000757
13.15	0.000784								13.15	-0.000744
13.1667	0.00074								13.1667	-0.000651
13.1833	0.000876								13.1833	-0.000467
13.2	0.001063								13.2	-0.000314
13.2167	0.000938								13.2167	-0.00016
13.2333	0.000623								13.2333	-0.000105
13.25	0.000437								13.25	-0.000211
13.2667	0.000432								13.2667	-0.000196
13.2833	0.000417								13.2833	-0.000232
13.3	0.000493								13.3	-0.000237
13.3167	0.000566								13.3167	-0.000182
13.3333	0.000469								13.3333	-6.7e-05
13.35	0.000142								13.35	9.8e-05
13.3667	5.6e-05								13.3667	0.000133
13.3833	-0.000251								13.3833	0.000128
13.4	-0.000407								13.4	0.000253
13.4167	-0.000296								13.4167	0.000448
13.4333	-0.000215								13.4333	0.000273
13.45	-0.000315								13.45	3.8e-05
13.4667	-0.000224								13.4667	0.000423
13.4833	-0.001043								13.4833	0.001208
13.5	-0.002892								13.5	0.001823
13.5167	-0.004094								13.5167	0.002238
13.5333	0.000233								13.5333	-0.001128
13.55	-0.008589								13.55	-0.004453
13.5667	-0.029842								13.5667	-0.012519
13.5833	-0.054454								13.5833	-0.023384
13.6	-0.076006								13.6	-0.03277
13.6167	-0.083983								13.6167	-0.038406
13.6333	-0.078069								13.6333	-0.040563
13.65	-0.066646								13.65	-0.04064
13.6667	-0.053442								13.6667	-0.039537
13.6833	-0.042009								13.6833	-0.038723
13.7	-0.031635								13.7	-0.03512
13.7167	-0.028706								13.7167	-0.029339
13.7333	-0.025027								13.7333	-0.024927
13.75	-0.022829								13.75	-0.020906
13.7667	-0.02122								13.7667	-0.017685
13.7833	-0.020291								13.7833	-0.015473
13.8	-0.019122								13.8	-0.013342
13.8167	-0.017429								13.8167	-0.011433
13.8333	-0.015795								13.8333	-0.009664
13.85	-0.013942								13.85	-0.008445
13.8667	-0.012439								13.8667	-0.006527
13.8833	-0.011206								13.8833	-0.004828
13.9	-0.009842								13.9	-0.003669
13.9167	-0.008725								13.9167	-0.002744
13.9333	-0.008438								13.9333	-0.001548
13.95	-0.008431								13.95	-0.001332
13.9667	-0.008314								13.9667	-0.000826
13.9833	-0.007907								13.9833	-0.000351
14	-0.007349								14	1.4e-05
14.0167	-0.006469								14.0167	0.000336
14.0333	-0.005449								14.0333	0.000738
14.05	-0.005209								14.05	0.001
14.0667	-0.005269								14.0667	0.000902
14.0833	-0.005099								14.0833	0.000804
14.1	-0.004798								14.1	0.000715
14.1167	-0.004676								14.1167	0.000492
14.1333	-0.004763								14.1333	9e-05
14.15	-0.004681								14.15	-0.000183
14.1667	-0.004689								14.1667	-0.000436
14.1833	-0.004976								14.1833	-0.000588
14.2	-0.004994								14.2	-0.000712
14.2167	-0.004889								14.2167	-0.000719
14.2333	-0.004755								14.2333	-0.000747
14.25	-0.004471								14.25	-0.000725
14.2667	-0.004297								14.2667	-0.000513
14.2833	-0.003893								14.2833	-0.000471
14.3	-0.003529								14.3	-0.000629
14.3167	-0.003164								14.3167	-0.000743
14.3333	-0.003119								14.3333	-0.000886
14.35	-0.003014								14.35	-0.00094
14.3667	-0.00288								14.3667	-0.000884
14.3833	-0.002635								14.3833	-0.000807
14.4	-0.00206								14.4	-0.000682
14.4167	-0.001865								14.4167	-0.000672
14.4333	-0.00148								14.4333	-0.000902
14.45	-0.001155								14.45	-0.000902
14.4667	-0.00095								14.4667	-0.000772
14.4833	-0.000824								14.4833	-0.000722
14.5	-0.000609								14.5	-0.000603
14.5167	-0.000275								14.5167	-0.00058
14.5333	2e-05								14.5333	-0.000718
14.55	5.4e-05								14.55	-0.000895
14.5667	0.000289								14.5667	-0.001052
14.5833	0.000313								14.5833	-0.000919
14.6	0.000368								14.6	-0.000857
14.6167	0.000372								14.6167	-0.001142
14.6333	0.000385								14.6333	-0.001157
14.65	0.000439								14.65	-0.001173
14.6667	0.000673								14.6667	-0.001058
14.6833	0.000537								14.6833	-0.001063
14.7	0.00048								14.7	-0.001188
14.7167	0.000213								14.7167	-0.001402
14.7333	-0.000155								14.7333	-0.001075
14.75	-0.000253								14.75	-0.000468
14.7667	-0.00031								14.7667	-0.000132
14.7833	-0.000358								14.7833	3.5e-05
14.8	-0.000366								14.8	0.000151
14.8167	-0.000316								14.8167	0
14.8333	-0.000416								14.8333	-0.000242
14.85	-0.000546								14.85	-0.000253
14.8667	-0.000486								14.8667	-0.000174
14.8833	-0.000336								14.8833	-0.000326
14.9	-0.000246								14.9	-0.000758
14.9167	-0.000389								14.9167	-0.000917
14.9333	-0.000512								14.9333	-0.000756
14.95	-0.000545								14.95	-0.000435
14.9667	-0.000418								14.9667	-0.000324
14.9833	-0.000331								14.9833	-0.000353
15	-0.000354								15	-0.000583
15.0167	-0.00043								15.0167	-0.000699
15.0333	-0.000386								15.0333	-0.000875
15.05	-6.1e-05								15.05	-0.001521
15.0667	4.3e-05								15.0667	-0.001727
15.0833	1.7e-05								15.0833	-0.001483
15.1	2.1e-05								15.1	-0.00143
15.1167	2e-06								15.1167	-0.001411
15.1333	-0.000146								15.1333	-0.001223
15.15	-5.5e-05								15.15	-0.000974
15.1667	-0.000213								15.1667	-0.000676
15.1833	-0.000232								15.1833	-0.000508
15.2	-0.00029								15.2	-0.00037
15.2167	-0.000211								15.2167	-4e-06
15.2333	-0.000152								15.2333	1e-06
15.25	-8.3e-05								15.25	1.6e-05
15.2667	5.6e-05								15.2667	-0.000179
15.2833	-8.4e-05								15.2833	-0.000304
15.3	-0.000125								15.3	-0.000339
15.3167	8.2e-05								15.3167	-0.000175
15.3333	0.0002								15.3333	0.00014
15.35	0.000177								15.35	0.000364
15.3667	5.5e-05								15.3667	0.000638
15.3833	-0.000248								15.3833	0.000753
15.4	-0.00044								15.4	0.000697
15.4167	-0.000604								15.4167	0.000684
15.4333	-0.000538								15.4333	0.00078
15.45	-0.000801								15.45	0.000777
15.4667	-0.000755								15.4667	0.000723
15.4833	-0.000499								15.4833	0.00069
15.5	-0.000462								15.5	0.000576
15.5167	-0.000506								15.5167	0.000417
15.5333	-0.00056								15.5333	0.000208
15.55	-0.000643								15.55	0.000129
15.5667	-0.000697								15.5667	0.000269
15.5833	-0.000471								15.5833	0.00029
15.6	-0.000305								15.6	0.000521
15.6167	-0.000257								15.6167	0.000818
15.6333	-0.000299								15.6333	0.000995
15.65	-0.000301								15.65	0.000981
15.6667	-0.000144								15.6667	0.000898
15.6833	-9.6e-05								15.6833	0.000645
15.7	-0.000228								15.7	0.000622
15.7167	5.3e-05								15.7167	0.000686
15.7333	0.000355								15.7333	0.000781
15.75	0.000766								15.75	0.000725
15.7667	0.000807								15.7667	0.000499
15.7833	0.000909								15.7833	0.000433
15.8	0.00085								15.8	0.000468
15.8167	0.000917								15.8167	0.0006
15.8333	0.001224								15.8333	0.000673
15.85	0.00128								15.85	0.000825
15.8667	0.001157								15.8667	0.001098
15.8833	0.000994								15.8833	0.00132
15.9	0.001081								15.9	0.001293
15.9167	0.001124								15.9167	0.001154
15.9333	0.001507								15.9333	0.001335
15.95	0.001921								15.95	0.001356
15.9667	0.001544								15.9667	0.001247
15.9833	0.000657								15.9833	0.001968
16	0.000431								16	0.002159
16.0167	-0.00167								16.0167	0.001788
16.0333	-0.00576								16.0333	-0.002613
16.05	-0.015161								16.05	-0.009964
16.0667	-0.026961								16.0667	-0.019395
16.0833	-0.050052								16.0833	-0.031126
16.1	-0.077782								16.1	-0.036277
16.1167	-0.088657								16.1167	-0.042041
16.1333	-0.081052								16.1333	-0.046655
16.15	-0.069427								16.15	-0.048638
16.1667	-0.060292								16.1667	-0.049152
16.1833	-0.042376								16.1833	-0.043256
16.2	-0.032071								16.2	-0.038499
16.2167	-0.027551								16.2167	-0.033517
16.2333	-0.025451								16.2333	-0.027914
16.25	-0.023251								16.25	-0.024121
16.2667	-0.0214								16.2667	-0.022098
16.2833	-0.01895								16.2833	-0.020565
16.3	-0.01733								16.3	-0.019262
16.3167	-0.016266								16.3167	-0.018073
16.3333	-0.014981								16.3333	-0.016765
16.35	-0.014416								16.35	-0.015456
16.3667	-0.013872								16.3667	-0.014037
16.3833	-0.013077								16.3833	-0.012579
16.4	-0.011963								16.4	-0.0115
16.4167	-0.010654								16.4167	-0.010756
16.4333	-0.009886								16.4333	-0.010072
16.45	-0.009088								16.45	-0.009328
16.4667	-0.008199								16.4667	-0.008644
16.4833	-0.007201								16.4833	-0.008061
16.5	-0.006533								16.5	-0.007597
16.5167	-0.006171								16.5167	-0.007389
16.5333	-0.00579								16.5333	-0.00723
16.55	-0.005178								16.55	-0.006942
16.5667	-0.004387								16.5667	-0.006644
16.5833	-0.003625								16.5833	-0.006266
16.6	-0.002794								16.6	-0.005897
16.6167	-0.00213								16.6167	-0.005735
16.6333	-0.001646								16.6333	-0.005683
16.65	-0.001301								16.65	-0.005881
16.6667	-0.000897								16.6667	-0.00615
16.6833	-0.000493								16.6833	-0.006418
16.7	-0.000269								16.7	-0.005996
16.7167	-0.000223								16.7167	-0.005641
16.7333	-0.000208								16.7333	-0.005296
16.75	-2.2e-05								16.75	-0.004791
16.7667	0.000684								16.7667	-0.004756
16.7833	0.00124								16.7833	-0.004731
16.8	0.001366								16.8	-0.004426
16.8167	0.001293								16.8167	-0.003829
16.8333	0.001481								16.8333	-0.003292
16.85	0.001358								16.85	-0.003245
16.8667	0.001145								16.8667	-0.003188
16.8833	0.001162								16.8833	-0.002841
16.9	0.001479								16.9	-0.002543
16.9167	0.001377								16.9167	-0.002425
16.9333	0.001325								16.9333	-0.002256
16.95	0.001213								16.95	-0.002168
16.9667	0.001141								16.9667	-0.002049
16.9833	0.001259								16.9833	-0.00155
17	0.001517								17	-0.001262
17.0167	0.001525								17.0167	-0.001402
17.0333	0.001702								17.0333	-0.001463
17.05	0.00183								17.05	-0.001703
17.0667	0.001898								17.0667	-0.001964
17.0833	0.002006								17.0833	-0.002224
17.1	0.001914								17.1	-0.002365
17.1167	0.001921								17.1167	-0.002305
17.1333	0.002128								17.1333	-0.002366
17.15	0.002334								17.15	-0.002496
17.1667	0.002511								17.1667	-0.002347
17.1833	0.002688								17.1833	-0.002097
17.2	0.002895								17.2	-0.002098
17.2167	0.003057								17.2167	-0.002159
17.2333	0.003299								17.2333	-0.00211
17.25	0.003362								17.25	-0.002241
17.2667	0.002534								17.2667	-0.002332
17.2833	0.001866								17.2833	-0.002243
17.3	0.001769								17.3	-0.002285
17.3167	0.002001								17.3167	-0.002487
17.3333	0.002163								17.3333	-0.00234
17.35	0.000994								17.35	-0.002082
17.3667	-0.000614								17.3667	-0.002025
17.3833	-0.002202								17.3833	-0.001797
17.4	-0.004871								17.4	-0.00143
17.4167	-0.006716								17.4167	-0.001203
17.4333	-0.007163								17.4333	-0.000857
17.45	-0.00634								17.45	-0.000511
17.4667	-0.005747								17.4667	-0.000145
17.4833	-0.006454								17.4833	0.000271
17.5	-0.006981								17.5	0.000417
17.5167	-0.006558								17.5167	0.000352
17.5333	-0.006068								17.5333	0.000267
17.55	-0.005157								17.55	0.000192
17.5667	-0.004297								17.5667	0.000197
17.5833	-0.003576								17.5833	0.000402
17.6	-0.002845								17.6	0.000637
17.6167	-0.002353								17.6167	0.000812
17.6333	-0.001743								17.6333	0.001077
17.65	-0.000872								17.65	0.001352
17.6667	-0.000531								17.6667	0.001417
17.6833	-0.000571								17.6833	0.001442
17.7	-0.00057								17.7	0.001357
17.7167	-0.000692								17.7167	0.001242
17.7333	-0.000486								17.7333	0.000997
17.75	-0.000209								17.75	0.000932
17.7667	0.000318								17.7667	0.001007
17.7833	0.000854								17.7833	0.001012
17.8	0.001271								17.8	0.000737
17.8167	0.001621								17.8167	0.000352
17.8333	0.001841								17.8333	0.000246
17.85	0.0018								17.85	0
17.8667	0.00162								17.8667	-2.6e-05
17.8833	0.001459								17.8833	-4.2e-05
17.9	0.001319								17.9	-8.7e-05
17.9167	0.000897								17.9167	-0.000265
17.9333	0.000805								17.9333	-0.000723
17.95	0.000803								17.95	-0.001201
17.9667	0.000701								17.9667	-0.001028
17.9833	0.00066								17.9833	-0.000976
18	0.000808								18	-0.001144
18.0167	0.000918								18.0167	-0.001154
18.0333	0.0013								18.0333	-0.000895
18.05	0.001481								18.05	-0.000706
18.0667	0.001652								18.0667	-0.000687
18.0833	0.001413								18.0833	-0.000807
18.1	0.000854								18.1	-0.001138
18.1167	0.000411								18.1167	-0.001392
18.1333	0.000198								18.1333	-0.001256
18.15	0.000215								18.15	-0.00102
18.1667	0.000312								18.1667	-0.000774
18.1833	0.00043								18.1833	-0.000518
18.2	0.000797								18.2	-0.000332
18.2167	0.000962								18.2167	-0.000138
18.2333	0.001167								18.2333	-0.000365
18.25	0.001213								18.25	-0.000542
18.2667	0.001349								18.2667	-0.000278
18.2833	0.001165								18.2833	-1.5e-05
18.3	0.001061								18.3	0.000238
18.3167	0.000675								18.3167	0.00044
18.3333	0.00045								18.3333	0.000471
18.35	0.000306								18.35	0.000413
18.3667	0.000612								18.3667	0.000684
18.3833	0.000797								18.3833	0.000876
18.4	0.001473								18.4	0.001197
18.4167	0.001617								18.4167	0.001477
18.4333	0.000943								18.4333	0.001528
18.45	0.000929								18.45	0.001068
18.4667	0.001264								18.4667	0.001708
18.4833	0.00223								18.4833	0.001619
18.5	0.004186								18.5	0.001089
18.5167	0.00426								18.5167	0.002128
18.5333	0.003165								18.5333	0.003318
18.55	-0.01063								18.55	-0.003433
18.5667	-0.026465								18.5667	-0.010154
18.5833	-0.049349								18.5833	-0.020034
18.6	-0.072764								18.6	-0.031765
18.6167	-0.086382								18.6167	-0.038887
18.6333	-0.086168								18.6333	-0.045338
18.65	-0.072954								18.65	-0.04667
18.6667	-0.060111								18.6667	-0.047002
18.6833	-0.044847								18.6833	-0.044634
18.7	-0.038353								18.7	-0.035056
18.7167	-0.036894								18.7167	-0.028518
18.7333	-0.032103								18.7333	-0.024861
18.75	-0.020342								18.75	-0.020764
18.7667	-0.014691								18.7667	-0.017427
18.7833	-0.01378								18.7833	-0.01448
18.8	-0.013139								18.8	-0.012163
18.8167	-0.011302								18.8167	-0.010757
18.8333	-0.010885								18.8333	-0.009652
18.85	-0.011168								18.85	-0.008336
18.8667	-0.011091								18.8667	-0.00715
18.8833	-0.011024								18.8833	-0.005994
18.9	-0.010856								18.9	-0.004479
18.9167	-0.010645								18.9167	-0.003344
18.9333	-0.010413								18.9333	-0.00233
18.95	-0.01026								18.95	-0.001555
18.9667	-0.009978								18.9667	-0.001221
18.9833	-0.009556								18.9833	-0.001217
19	-0.009173								19	-0.000922
19.0167	-0.008868								19.0167	-0.000809
19.0333	-0.008781								19.0333	-0.000786
19.05	-0.008625								19.05	-0.000643
19.0667	-0.008479								19.0667	-0.00047
19.0833	-0.008212								19.0833	-0.000338
19.1	-0.007796								19.1	-9.5e-05
19.1167	-0.007267								19.1167	8.7e-05
19.1333	-0.006948								19.1333	-2.2e-05
19.15	-0.006689								19.15	-0.000131
19.1667	-0.006339								19.1667	-0.000249
19.1833	-0.00609								19.1833	-0.000658
19.2	-0.005921								19.2	-0.000957
19.2167	-0.00561								19.2167	-0.001087
19.2333	-0.005099								19.2333	-0.001217
19.25	-0.004808								19.25	-0.001238
19.2667	-0.004537								19.2667	-0.001248
19.2833	-0.004146								19.2833	-0.001238
19.3	-0.003955								19.3	-0.001199
19.3167	-0.003543								19.3167	-0.001311
19.3333	-0.003131								19.3333	-0.001413
19.35	-0.003129								19.35	-0.001385
19.3667	-0.002877								19.3667	-0.001447
19.3833	-0.002495								19.3833	-0.001499
19.4	-0.002144								19.4	-0.001691
19.4167	-0.001722								19.4167	-0.001725
19.4333	-0.001531								19.4333	-0.001899
19.45	-0.001299								19.45	-0.001933
19.4667	-0.001178								19.4667	-0.001817
19.4833	-0.000876								19.4833	-0.001861
19.5	-0.000745								19.5	-0.002075
19.5167	-0.000914								19.5167	-0.002071
19.5333	-0.000724								19.5333	-0.001936
19.55	-0.000474								19.55	-0.001712
19.5667	-0.000504								19.5667	-0.001548
19.5833	-0.000264								19.5833	-0.001553
19.6	1.6e-05								19.6	-0.001499
19.6167	0.000214								19.6167	-0.001285
19.6333	0.000151								19.6333	-0.00112
19.65	-0.000301								19.65	-0.000806
19.6667	-0.000584								19.6667	-0.000482
19.6833	-0.000846								19.6833	-0.000287
19.7	-0.000839								19.7	-6.3e-05
19.7167	-0.000894								19.7167	0.000193
19.7333	-0.00115								19.7333	0.00035
19.75	-0.001147								19.75	0.000367
19.7667	-0.001053								19.7667	0.000654
19.7833	-0.001019								19.7833	0.00099
19.8	-0.001135								19.8	0.001187
19.8167	-0.001125								19.8167	0.001508
19.8333	-0.000816								19.8333	0.00183
19.85	-0.000797								19.85	0.002052
19.8667	-0.000917								19.8667	0.002194
19.8833	-0.000738								19.8833	0.002215
19.9	-0.001089								19.9	0.002437
19.9167	-0.001324								19.9167	0.002454
19.9333	-0.00106								19.9333	0.002563
19.95	-0.000776								19.95	0.002671
19.9667	-0.000632								19.9667	0.00267
19.9833	-0.000247								19.9833	0.002758
20	-2.3e-05								20	0.002647
20.0167	0.000177								20.0167	0.00254
20.0333	0.000107								20.0333	0.002395
20.05	0.000117								20.05	0.00203
20.0667	0.000246								20.0667	0.001795
20.0833	9.6e-05								20.0833	0.00172
20.1	-3.4e-05								20.1	0.001584
20.1167	0.000243								20.1167	0.001353
20.1333	0.000289								20.1333	0.000972
20.15	0.000365								20.15	0.000521
20.1667	0.000341								20.1667	0.00032
20.1833	0.000367								20.1833	0.000239
20.2	0.000223								20.2	1.9e-05
20.2167	0.000306								20.2167	-0.000151
20.2333	0.000159								20.2333	-0.000201
20.25	-0.000198								20.25	-0.000491
20.2667	-0.000435								20.2667	-0.000901
20.2833	-0.000381								20.2833	-0.00129
20.3	-0.000188								20.3	-0.00169
20.3167	-0.000277								20.3167	-0.002161
20.3333	-0.000307								20.3333	-0.002543
20.35	-0.000156								20.35	-0.002794
20.3667	3.4e-05								20.3667	-0.002916
20.3833	0.000165								20.3833	-0.002678
20.4	0.000285								20.4	-0.00255
20.4167	0.000265								20.4167	-0.002504
20.4333	0.000103								20.4333	-0.00257
20.45	-6.8e-05								20.45	-0.002745
20.4667	-9.9e-05								20.4667	-0.002691
20.4833	-9.1e-05								20.4833	-0.002476
20.5	-0.000272								20.5	-0.002422
20.5167	2.6e-05								20.5167	-0.00241
20.5333	0.000363								20.5333	-0.002099
20.55	0.000331								20.55	-0.001868
20.5667	0.000348								20.5667	-0.001807
20.5833	0.000486								20.5833	-0.001486
20.6	0.000603								20.6	-0.001005
20.6167	0.00061								20.6167	-0.000506
20.6333	0.000747								20.6333	-0.000166
20.65	0.000733								20.65	5.3e-05
20.6667	0.00068								20.6667	0.000382
20.6833	0.000657								20.6833	0.000711
20.7	0.000564								20.7	0.000951
20.7167	0.00051								20.7167	0.00099
20.7333	0.000246								20.7333	0.001161
20.75	0.000351								20.75	0.001341
20.7667	0.000317								20.7667	0.001551
20.7833	0.000223								20.7833	0.001691
20.8	1.9e-05								20.8	0.001961
20.8167	-0.000186								20.8167	0.002074
20.8333	-0.000202								20.8333	0.001977
20.85	-0.000368								20.85	0.00193
20.8667	-0.000453								20.8667	0.001843
20.8833	-0.000319								20.8833	0.002016
20.9	-0.000554								20.9	0.001749
20.9167	-0.000932								20.9167	0.001595
20.9333	-0.001079								20.9333	0.001692
20.95	-0.001037								20.95	0.001599
20.9667	-0.000975								20.9667	0.001395
20.9833	-0.001883								20.9833	0.001182
21	-0.00152								21	-0.000151
21.0167	-0.00097								21.0167	-0.000912
21.0333	0.00158								21.0333	-0.003202
21.05	-0.004809								21.05	-0.006253
21.0667	-0.021679								21.0667	-0.009463
21.0833	-0.042729								21.0833	-0.017813
21.1	-0.065649								21.1	-0.032913
21.1167	-0.08117								21.1167	-0.040822
21.1333	-0.081272								21.1333	-0.04794
21.15	-0.072443								21.15	-0.048498
21.1667	-0.053065								21.1667	-0.046216
21.1833	-0.037617								21.1833	-0.043715
21.2	-0.031178								21.2	-0.038933
21.2167	-0.026791								21.2167	-0.03182
21.2333	-0.022094								21.2333	-0.025277
21.25	-0.019707								21.25	-0.018554
21.2667	-0.01819								21.2667	-0.015551
21.2833	-0.016914								21.2833	-0.013488
21.3	-0.016027								21.3	-0.011575
21.3167	-0.0149								21.3167	-0.010082
21.3333	-0.013795								21.3333	-0.008889
21.35	-0.012769								21.35	-0.008156
21.3667	-0.011573								21.3667	-0.008083
21.3833	-0.010287								21.3833	-0.00797
21.4	-0.009832								21.4	-0.007497
21.4167	-0.009216								21.4167	-0.006635
21.4333	-0.008981								21.4333	-0.005842
21.45	-0.008496								21.45	-0.00526
21.4667	-0.007841								21.4667	-0.004738
21.4833	-0.006966								21.4833	-0.004356
21.5	-0.006061								21.5	-0.003943
21.5167	-0.005236								21.5167	-0.003522
21.5333	-0.004532								21.5333	-0.003282
21.55	-0.003927								21.55	-0.003042
21.5667	-0.003653								21.5667	-0.002811
21.5833	-0.003308								21.5833	-0.002841
21.6	-0.003004								21.6	-0.002921
21.6167	-0.002639								21.6167	-0.002902
21.6333	-0.002125								21.6333	-0.002825
21.65	-0.0017								21.65	-0.002497
21.6667	-0.000866								21.6667	-0.001999
21.6833	0.000489								21.6833	-0.001592
21.7	0.001203								21.7	-0.001384
21.7167	0.001158								21.7167	-0.001259
21.7333	0.001263								21.7333	-0.001015
21.75	0.001018								21.75	-0.000992
21.7667	0.000712								21.7667	-0.000968
21.7833	0.000857								21.7833	-0.000944
21.8	0.001222								21.8	-0.001
21.8167	0.001227								21.8167	-0.00105
21.8333	0.001042								21.8333	-0.001071
21.85	0.000728								21.85	-0.001082
21.8667	0.001213								21.8667	-0.001053
21.8833	0.001238								21.8833	-0.000994
21.9	0.000934								21.9	-0.000905
21.9167	0.00037								21.9167	-0.000819
21.9333	0.000416								21.9333	-0.000716
21.95	0.000562								21.95	-0.000643
21.9667	0.000618								21.9667	-0.0006
21.9833	0.000835								21.9833	-0.000586
22	0.000961								22	-0.000803
22.0167	0.001078								22.0167	-0.000764
22.0333	0.001526								22.0333	-0.000537
22.05	0.001493								22.05	-0.000471
22.0667	0.001091								22.0667	-0.000284
22.0833	0.001178								22.0833	-0.000407
22.1	0.001066								22.1	-0.000571
22.1167	0.000884								22.1167	-0.000598
22.1333	0.000793								22.1333	-0.000499
22.15	0.001153								22.15	-0.000539
22.1667	0.001532								22.1667	-0.000599
22.1833	0.001821								22.1833	-0.00069
22.2	0.00215								22.2	-0.00085
22.2167	0.00266								22.2167	-0.001065
22.2333	0.003041								22.2333	-0.001142
22.25	0.003103								22.25	-0.001039
22.2667	0.002994								22.2667	-0.000857
22.2833	0.002785								22.2833	-0.000794
22.3	0.002806								22.3	-0.000751
22.3167	0.002598								22.3167	-0.000653
22.3333	0.002231								22.3333	-0.000466
22.35	0.002005								22.35	-0.00039
22.3667	0.001858								22.3667	-0.000294
22.3833	0.002001								22.3833	-0.000227
22.4	0.001614								22.4	-0.000221
22.4167	0.001698								22.4167	-0.000108
22.4333	0.001441								22.4333	9.3e-05
22.45	0.000985								22.45	0.000224
22.4667	0.000709								22.4667	0.000235
22.4833	0.000473								22.4833	0.000476
22.5	0.000497								22.5	0.000667
22.5167	0.000229								22.5167	0.000876
22.5333	-7.9e-05								22.5333	0.000893
22.55	-0.000478								22.55	0.00089
22.5667	-0.000687								22.5667	0.000737
22.5833	-0.000855								22.5833	0.000614
22.6	-0.001154								22.6	0.000591
22.6167	-0.001906								22.6167	0.000576
22.6333	-0.00236								22.6333	0.00062
22.65	-0.002255								22.65	0.000524
22.6667	-0.002239								22.6667	0.000427
22.6833	-0.002263								22.6833	7.1e-05
22.7	-0.002058								22.7	-0.000375
22.7167	-0.001927								22.7167	-0.000713
22.7333	-0.002149								22.7333	-0.000992
22.75	-0.002471								22.75	-0.001011
22.7667	-0.002953								22.7667	-0.00104
22.7833	-0.002625								22.7833	-0.00108
22.8	-0.002127								22.8	-0.001189
22.8167	-0.001623								22.8167	-0.001379
22.8333	-0.001622								22.8333	-0.001481
22.85	-0.001751								22.85	-0.001552
22.8667	-0.0018								22.8667	-0.001493
22.8833	-0.001739								22.8833	-0.001425
22.9	-0.001678								22.9	-0.001316
22.9167	-0.001499								22.9167	-0.001248
22.9333	-0.001142								22.9333	-0.00115
22.95	-0.000555								22.95	-0.000892
22.9667	-4.8e-05								22.9667	-0.000644
22.9833	0.000179								22.9833	-0.000407
23	0.000506								23	-0.000139
23.0167	0.000774								23.0167	0.00017
23.0333	0.000991								23.0333	0.00049
23.05	0.001129								23.05	0.00081
23.0667	0.001236								23.0667	0.001079
23.0833	0.001204								23.0833	0.001279
23.1	0.000991								23.1	0.001399
23.1167	0.000941								23.1167	0.001441
23.1333	0.001193								23.1333	0.001574
23.15	0.001285								23.15	0.001648
23.1667	0.001237								23.1667	0.001782
23.1833	0.001599								23.1833	0.001786
23.2	0.001911								23.2	0.00184
23.2167	0.001987								23.2167	0.001857
23.2333	0.001956								23.2333	0.001696
23.25	0.001805								23.25	0.001586
23.2667	0.001544								23.2667	0.001435
23.2833	0.001023								23.2833	0.001295
23.3	0.001012								23.3	0.001214
23.3167	0.000845								23.3167	0.001077
23.3333	0.000742								23.3333	0.000842
23.35	0.000669								23.35	0.000568
23.3667	0.000386								23.3667	0.000343
23.3833	0.000433								23.3833	0.000148
23.4	0.000569								23.4	-0.000137
23.4167	0.000471								23.4167	-0.000169
23.4333	0.000515								23.4333	-0.000628
23.45	0.00026								23.45	-0.000848
23.4667	0.000384								23.4667	-0.000608
23.4833	0.001969								23.4833	-0.000437
23.5	0.002363								23.5	-0.001447
23.5167	0.000941								23.5167	-0.003374
23.5333	0.000663								23.5333	-0.002939
23.55	-0.007556								23.55	-0.006384
23.5667	-0.025885								23.5667	-0.013729
23.5833	-0.041884								23.5833	-0.021725
23.6	-0.063782								23.6	-0.03388
23.6167	-0.076068								23.6167	-0.038543
23.6333	-0.080041								23.6333	-0.042354
23.65	-0.072664								23.65	-0.040975
23.6667	-0.059587								23.6667	-0.038076
23.6833	-0.040939								23.6833	-0.035898
23.7	-0.033452								23.7	-0.032179
23.7167	-0.029803								23.7167	-0.027648
23.7333	-0.026711								23.7333	-0.022746
23.75	-0.023619								23.75	-0.019654
23.7667	-0.022597								23.7667	-0.017072
23.7833	-0.021335								23.7833	-0.014609
23.8	-0.019123								23.8	-0.012857
23.8167	-0.017069								23.8167	-0.011663
23.8333	-0.015243								23.8333	-0.010698
23.85	-0.013877								23.85	-0.009813
23.8667	-0.013452								23.8667	-0.009298
23.8833	-0.012256								23.8833	-0.008143
23.9	-0.01138								23.9	-0.007138
23.9167	-0.010743								23.9167	-0.006302
23.9333	-0.009844								23.9333	-0.005604
23.95	-0.008765								23.95	-0.004837
23.9667	-0.007297								23.9667	-0.004329
23.9833	-0.006748								23.9833	-0.003822
24	-0.006169								24	-0.003504
24.0167	-0.00534								24.0167	-0.003356
24.0333	-0.004629								24.0333	-0.003167
24.05	-0.004449								24.05	-0.002977
24.0667	-0.004288								24.0667	-0.002708
24.0833	-0.003628								24.0833	-0.002419
24.1	-0.003517								24.1	-0.002259
24.1167	-0.003186								24.1167	-0.002169
24.1333	-0.003044								24.1333	-0.001979
24.15	-0.002783								24.15	-0.001828
24.1667	-0.002151								24.1667	-0.001918
24.1833	-0.00173								24.1833	-0.001847
24.2	-0.001568								24.2	-0.001716
24.2167	-0.001577								24.2167	-0.001665
24.2333	-0.001695								24.2333	-0.001694
24.25	-0.001654								24.25	-0.001742
24.2667	-0.001343								24.2667	-0.001851
24.2833	-0.001071								24.2833	-0.00216
24.3	-0.00077								24.3	-0.002428
24.3167	-0.000779								24.3167	-0.002607
24.3333	-0.000868								24.3333	-0.002815
24.35	-0.000808								24.35	-0.002993
24.3667	-0.000417								24.3667	-0.003222
24.3833	-0.000817								24.3833	-0.00342
24.4	-0.001197								24.4	-0.003608
24.4167	-0.001167								24.4167	-0.003697
24.4333	-0.000999								24.4333	-0.003446
24.45	-0.00091								24.45	-0.003194
24.4667	-0.000692								24.4667	-0.003133
24.4833	-0.000843								24.4833	-0.003231
24.5	-0.000725								24.5	-0.00316
24.5167	-0.000708								24.5167	-0.002949
24.5333	-0.000812								24.5333	-0.002798
24.55	-0.000847								24.55	-0.002618
24.5667	-0.001062								24.5667	-0.002307
24.5833	-0.000906								24.5833	-0.001916
24.6	-0.000841								24.6	-0.001896
24.6167	-0.001037								24.6167	-0.001806
24.6333	-0.001255								24.6333	-0.001617
24.65	-0.001534								24.65	-0.001657
24.6667	-0.001692								24.6667	-0.001308
24.6833	-0.00146								24.6833	-0.000959
24.7	-0.001059								24.7	-0.000709
24.7167	-0.000759								24.7167	-0.000361
24.7333	-0.000481								24.7333	-8.4e-05
24.75	-0.000493								24.75	-0.000136
24.7667	-0.000715								24.7667	-0.000359
24.7833	-0.000897								24.7833	-0.000561
24.8	-0.000909								24.8	-0.000494
24.8167	-0.000922								24.8167	-0.000568
24.8333	-0.000717								24.8333	-0.000592
24.85	-0.000561								24.85	-0.000557
24.8667	-0.000665								24.8667	-0.000532
24.8833	-0.00093								24.8833	-0.000647
24.9	-0.000944								24.9	-0.000482
24.9167	-0.000989								24.9167	-0.000348
24.9333	-0.000784								24.9333	-0.000256
24.95	-0.000218								24.95	-0.000173
24.9667	0.000267								24.9667	1.9e-05
24.9833	0.000702								24.9833	-0.000168
25	0.000888								25	-0.000656
25.0167	0.000714								25.0167	-0.000875
25.0333	0.000402								25.0333	-0.000865
25.05	0.000219								25.05	-0.000905
25.0667	0.000117								25.0667	-0.000985
25.0833	0.000335								25.0833	-0.000885
25.1	0.000313								25.1	-0.000806
25.1167	0.000332								25.1167	-0.000797
25.1333	0.000855								25.1333	-0.000629
25.15	0.001348								25.15	-0.000591
25.1667	0.00185								25.1667	-0.000673
25.1833	0.001993								25.1833	-0.000586
25.2	0.002525								25.2	-0.000358
25.2167	0.002801								25.2167	-6.1e-05
25.2333	0.00274								25.2333	-0.000174
25.25	0.002249								25.25	-0.000238
25.2667	0.001617								25.2667	-0.000311
25.2833	0.001396								25.2833	-0.000264
25.3	0.000935								25.3	-0.000218
25.3167	0.000887								25.3167	-4.1e-05
25.3333	0.001411								25.3333	0.000226
25.35	0.001576								25.35	0.000343
25.3667	0.00093								25.3667	0.00025
25.3833	0.000294								25.3833	0.000157
25.4	-0.000111								25.4	8.4e-05
25.4167	-0.000465								25.4167	0.000162
25.4333	-0.000557								25.4333	0.00027
25.45	-0.001189								25.45	0.000279
25.4667	-0.001862								25.4667	0.000397
25.4833	-0.002014								25.4833	0.000436
25.5	-0.001836								25.5	0.000345
25.5167	-0.001717								25.5167	0.000325
25.5333	-0.001828								25.5333	0.000336
25.55	-0.001649								25.55	0.000338
25.5667	-0.0015								25.5667	0.000419
25.5833	-0.00167								25.5833	0.000401
25.6	-0.001471								25.6	0.000392
25.6167	-0.001001								25.6167	0.000355
25.6333	-0.000641								25.6333	0.000421
25.65	-0.00032								25.65	0.000666
25.6667	-0.000149								25.6667	0.000912
25.6833	0.000111								25.6833	0.001137
25.7	0.000452								25.7	0.001162
25.7167	0.000523								25.7167	0.001159
25.7333	0.000496								25.7333	0.001049
25.75	0.000449								25.75	0.001059
25.7667	0.000661								25.7667	0.001009
25.7833	0.000814								25.7833	0.000778
25.8	0.001047								25.8	0.000648
25.8167	0.001161								25.8167	0.00068
25.8333	0.000986								25.8333	0.000463
25.85	0.000672								25.85	0.000327
25.8667	0.000617								25.8667	7.1e-05
25.8833	0.000803								25.8833	-0.000155
25.9	0.000698								25.9	9e-06
25.9167	0.000485								25.9167	5.4e-05
25.9333	0.000413								25.9333	-0.000518
25.95	0.000141								25.95	-0.000751
25.9667	1.9e-05								25.9667	-0.001074
25.9833	0.000138								25.9833	-0.001406
26	-0.000804								26	-0.000989
26.0167	-0.000875								26.0167	-0.00128
26.0333	0.002035								26.0333	-0.00244
26.05	-0.001585								26.05	-0.00472
26.0667	-0.017556								26.0667	-0.00778
26.0833	-0.037816								26.0833	-0.015659
26.1	-0.061766								26.1	-0.028059
26.1167	-0.082615								26.1167	-0.033498
26.1333	-0.084954								26.1333	-0.035845
26.15	-0.073963								26.15	-0.036062
26.1667	-0.068422								26.1667	-0.03386
26.1833	-0.048871								26.1833	-0.031407
26.2	-0.03159								26.2	-0.029944
26.2167	-0.02488								26.2167	-0.026311
26.2333	-0.022898								26.2333	-0.022436
26.25	-0.020437								26.25	-0.019091
26.2667	-0.018786								26.2667	-0.016477
26.2833	-0.017235								26.2833	-0.014332
26.3	-0.015884								26.3	-0.012907
26.3167	-0.014674								26.3167	-0.011592
26.3333	-0.013633								26.3333	-0.010326
26.35	-0.012913								26.35	-0.009199
26.3667	-0.012043								26.3667	-0.007913
26.3833	-0.010942								26.3833	-0.006677
26.4	-0.009852								26.4	-0.005781
26.4167	-0.008703								26.4167	-0.004994
26.4333	-0.007654								26.4333	-0.004406
26.45	-0.007005								26.45	-0.004139
26.4667	-0.006597								26.4667	-0.003872
26.4833	-0.006128								26.4833	-0.003754
26.5	-0.005489								26.5	-0.003647
26.5167	-0.004922								26.5167	-0.003509
26.5333	-0.004375								26.5333	-0.003601
26.55	-0.003699								26.55	-0.003663
26.5667	-0.003213								26.5667	-0.003495
26.5833	-0.002797								26.5833	-0.003477
26.6	-0.002291								26.6	-0.003569
26.6167	-0.001776								26.6167	-0.00367
26.6333	-0.001503								26.6333	-0.003992
26.65	-0.00126								26.65	-0.004264
26.6667	-0.001068								26.6667	-0.004555
26.6833	-0.000975								26.6833	-0.004657
26.7	-0.000902								26.7	-0.004639
26.7167	-0.000691								26.7167	-0.004651
26.7333	-0.000492								26.7333	-0.004662
26.75	-0.000404								26.75	-0.004574
26.7667	-0.000595								26.7667	-0.004416
26.7833	-0.000747								26.7833	-0.004218
26.8	-0.000768								26.8	-0.00404
26.8167	-0.000831								26.8167	-0.003762
26.8333	-0.000678								26.8333	-0.003485
26.85	-0.000674								26.85	-0.003107
26.8667	-0.000941								26.8667	-0.00286
26.8833	-0.001117								26.8833	-0.002902
26.9	-0.001294								26.9	-0.003145
26.9167	-0.001373								26.9167	-0.003178
26.9333	-0.001555								26.9333	-0.003281
26.95	-0.002178								26.95	-0.003325
26.9667	-0.00207								26.9667	-0.003248
26.9833	-0.002003								26.9833	-0.003072
27	-0.002355								27	-0.002976
27.0167	-0.00191								27.0167	-0.00273
27.0333	-0.001889								27.0333	-0.002525
27.05	-0.001378								27.05	-0.00237
27.0667	-0.001377								27.0667	-0.002295
27.0833	-0.001216								27.0833	-0.00224
27.1	-0.000735								27.1	-0.002155
27.1167	-0.000506								27.1167	-0.002031
27.1333	-0.00025								27.1333	-0.002128
27.15	-0.000245								27.15	-0.002105
27.1667	0.00036								27.1667	-0.002113
27.1833	0.000496								27.1833	-0.00209
27.2	1e-06								27.2	-0.001967
27.2167	-8.5e-05								27.2167	-0.001655
27.2333	2.6e-05								27.2333	-0.001434
27.25	0.000118								27.25	-0.001313
27.2667	8.9e-05								27.2667	-0.000923
27.2833	-8e-05								27.2833	-0.000482
27.3	-7.8e-05								27.3	-0.000181
27.3167	-0.000348								27.3167	-6.1e-05
27.3333	-0.000729								27.3333	-0.000142
27.35	-0.00089								27.35	-0.000173
27.3667	-0.000811								27.3667	-7.4e-05
27.3833	-0.000822								27.3833	-2.5e-05
27.4	-0.000713								27.4	-1.6e-05
27.4167	-0.000564								27.4167	0.000123
27.4333	-0.000396								27.4333	3.1e-05
27.45	-0.000247								27.45	-5.1e-05
27.4667	6.2e-05								27.4667	-0.000123
27.4833	0.00055								27.4833	-0.000184
27.5	0.000929								27.5	-1.6e-05
27.5167	0.001008								27.5167	0.000192
27.5333	0.000929								27.5333	0.000361
27.55	0.00088								27.55	0.000499
27.5667	0.00043								27.5667	0.000467
27.5833	4.1e-05								27.5833	0.000446
27.6	0.000182								27.6	0.000274
27.6167	0.000284								27.6167	0.000123
27.6333	0.000268								27.6333	0.000242
27.65	0.000613								27.65	0.000152
27.6667	0.000938								27.6667	0.000121
27.6833	0.001303								27.6833	0.00019
27.7	0.001278								27.7	0.00022
27.7167	0.001054								27.7167	0.00042
27.7333	0.000734								27.7333	0.000391
27.75	0.000584								27.75	0.000402
27.7667	0.000764								27.7667	0.000463
27.7833	0.001125								27.7833	0.000764
27.8	0.001315								27.8	0.000905
27.8167	0.001117								27.8167	0.000786
27.8333	0.001082								27.8333	0.000559
27.85	0.001098								27.85	0.000492
27.8667	0.001284								27.8667	0.000325
27.8833	0.00136								27.8833	0.000168
27.9	0.001726								27.9	0.000291
27.9167	0.001853								27.9167	0.000394
27.9333	0.001883								27.9333	0.000559
27.95	0.001464								27.95	0.000693
27.9667	0.001184								27.9667	0.000698
27.9833	0.001015								27.9833	0.000713
28	0.000415								28	0.000557
28.0167	0.000156								28.0167	0.000323
28.0333	0.000239								28.0333	-1.1e-05
28.05	2.2e-05								28.05	-0.000145
28.0667	-0.000676								28.0667	-8.9e-05
28.0833	-0.000823								28.0833	-4.3e-05
28.1	-0.000771								28.1	3.3e-05
28.1167	-0.000928								28.1167	7.9e-05
28.1333	-0.001157								28.1333	0.000115
28.15	-0.001165								28.15	0.000152
28.1667	-0.001273								28.1667	2.9e-05
28.1833	-0.001472								28.1833	-0.000185
28.2	-0.0012								28.2	-0.000288
28.2167	-0.001029								28.2167	-0.000332
28.2333	-0.00101								28.2333	-0.000355
28.25	-0.001062								28.25	-0.000539
28.2667	-0.000983								28.2667	-0.000662
28.2833	-0.000675								28.2833	-0.000766
28.3	-0.000456								28.3	-0.000879
28.3167	-0.000178								28.3167	-0.000593
28.3333	-0.000164								28.3333	-0.000277
28.35	-0.000149								28.35	-2.1e-05
28.3667	-0.000605								28.3667	0.000275
28.3833	-0.00067								28.3833	0.000411
28.4	-0.000775								28.4	0.000186
28.4167	-0.000472								28.4167	-0.000178
28.4333	-0.000381								28.4333	-3e-06
28.45	-0.000661								28.45	0.000132
28.4667	-0.000991								28.4667	0.000487
28.4833	-0.00236								28.4833	0.001212
28.5	-0.00407								28.5	0.001967
28.5167	-0.00559								28.5167	0.001672
28.5333	-0.004454								28.5333	0.000206
28.55	-0.004428								28.55	-0.00588
28.5667	-0.016551								28.5667	-0.012236
28.5833	-0.038995								28.5833	-0.016102
28.6	-0.064178								28.6	-0.026498
28.6167	-0.079143								28.6167	-0.035245
28.6333	-0.08038								28.6333	-0.040232
28.65	-0.071507								28.65	-0.04184
28.6667	-0.057084								28.6667	-0.040657
28.6833	-0.043761								28.6833	-0.040015
28.7	-0.032039								28.7	-0.036912
28.7167	-0.024956								28.7167	-0.03231
28.7333	-0.019306								28.7333	-0.023629
28.75	-0.016247								28.75	-0.015359
28.7667	-0.013397								28.7667	-0.011888
28.7833	-0.011857								28.7833	-0.008517
28.8	-0.011537								28.8	-0.007236
28.8167	-0.011338								28.8167	-0.006096
28.8333	-0.01084								28.8333	-0.005207
28.85	-0.010343								28.85	-0.004018
28.8667	-0.009666								28.8667	-0.00322
28.8833	-0.009338								28.8833	-0.002781
28.9	-0.008841								28.9	-0.002382
28.9167	-0.008564								28.9167	-0.001364
28.9333	-0.008349								28.9333	-0.001147
28.95	-0.008404								28.95	-0.000811
28.9667	-0.008818								28.9667	-0.000644
28.9833	-0.009203								28.9833	-0.000678
29	-0.009258								29	-0.000631
29.0167	-0.009283								29.0167	-0.000546
29.0333	-0.009279								29.0333	-0.000612
29.05	-0.008795								29.05	-0.000538
29.0667	-0.008591								29.0667	-0.000364
29.0833	-0.008758								29.0833	-0.00039
29.1	-0.009094								29.1	-0.000566
29.1167	-0.01005								29.1167	-0.000873
29.1333	-0.010268								29.1333	-0.001052
29.15	-0.009995								29.15	-0.001171
29.1667	-0.008942								29.1667	-0.001201
29.1833	-0.00763								29.1833	-0.00135
29.2	-0.006587								29.2	-0.001499
29.2167	-0.006164								29.2167	-0.001479
29.2333	-0.005702								29.2333	-0.001581
29.25	-0.00516								29.25	-0.001723
29.2667	-0.005008								29.2667	-0.001636
29.2833	-0.004526								29.2833	-0.001568
29.3	-0.003624								29.3	-0.00137
29.3167	-0.002742								29.3167	-0.001153
29.3333	-0.00225								29.3333	-0.000949
29.35	-0.001948								29.35	-0.000685
29.3667	-0.001606								29.3667	-0.000391
29.3833	-0.001773								29.3833	-0.000347
29.4	-0.002461								29.4	-5.3e-05
29.4167	-0.002559								29.4167	0.000541
29.4333	-0.002837								29.4333	0.000971
29.45	-0.003054								29.45	0.001301
29.4667	-0.002942								29.4667	0.001541
29.4833	-0.00328								29.4833	0.001692
29.5	-0.003617								29.5	0.001672
29.5167	-0.003515								29.5167	0.002092
29.5333	-0.003781								29.5333	0.002508
29.55	-0.004108								29.55	0.002944
29.5667	-0.004354								29.5667	0.00306
29.5833	-0.003911								29.5833	0.003176
29.6	-0.003948								29.6	0.003092
29.6167	-0.003794								29.6167	0.003007
29.6333	-0.00445								29.6333	0.003169
29.65	-0.004605								29.65	0.003561
29.6667	-0.00436								29.6667	0.004042
29.6833	-0.003525								29.6833	0.004414
29.7	-0.002741								29.7	0.004736
29.7167	-0.002386								29.7167	0.004987
29.7333	-0.001639								29.7333	0.005073
29.75	-0.001242								29.75	0.00474
29.7667	-0.000766								29.7667	0.004737
29.7833	-1.9e-05								29.7833	0.005034
29.8	3.7e-05								29.8	0.005511
29.8167	0.000484								29.8167	0.005657
29.8333	0.000793								29.8333	0.005169
29.85	0.000882								29.85	0.004791
29.8667	0.000451								29.8667	0.004803
29.8833	-0.00017								29.8833	0.004754
29.9	-2.1e-05								29.9	0.005016
29.9167	8.9e-05								29.9167	0.005387
29.9333	2e-05								29.9333	0.005184
29.95	-2.8e-05								29.95	0.00445
29.9667	-9.6e-05								29.9667	0.003866
29.9833	-0.000634								29.9833	0.003193
30	-0.000662								30	0.003189
30.0167	-0.00064								30.0167	0.002965
30.0333	-0.000835								30.0333	0.002446
30.05	-0.00094								30.05	0.001906
30.0667	-0.000625								30.0667	0.001717
30.0833	-0.00041								30.0833	0.001378
30.1	-0.000264								30.1	0.000799
30.1167	0.000111								30.1167	0.000409
30.1333	0.00065								30.1333	0.000383
30.15	0.000629								30.15	0.000438
30.1667	0.000429								30.1667	0.000173
30.1833	0.000408								30.1833	-0.000222
30.2	0.000467								30.2	-0.000457
30.2167	0.000126								30.2167	-0.000644
30.2333	-0.00023								30.2333	-0.000815
30.25	-0.000387								30.25	-0.000977
30.2667	-6.3e-05								30.2667	-0.001038
30.2833	0.00032								30.2833	-0.00123
30.3	0.000453								30.3	-0.001411
30.3167	0.000307								30.3167	-0.001473
30.3333	4.5e-05								30.3333	-0.001721
30.35	0.000544								30.35	-0.001969
30.3667	0.000622								30.3667	-0.002097
30.3833	0.00058								30.3833	-0.002165
30.4	0.000958								30.4	-0.002163
30.4167	0.001196								30.4167	-0.001911
30.4333	0.000989								30.4333	-0.001764
30.45	0.001141								30.45	-0.001658
30.4667	0.001314								30.4667	-0.001581
30.4833	0.001206								30.4833	-0.001534
30.5	0.000979								30.5	-0.001527
30.5167	0.000892								30.5167	-0.001431
30.5333	0.001448								30.5333	-0.001127
30.55	0.001493								30.55	-0.000983
30.5667	0.000919								30.5667	-0.000939
30.5833	0.000785								30.5833	-0.001195
30.6	0.000631								30.6	-0.001041
30.6167	0.000617								30.6167	-0.000727
30.6333	0.000424								30.6333	-0.000263
30.65	4.1e-05								30.65	7.2e-05
30.6667	-0.000333								30.6667	0.000536
30.6833	-0.000846								30.6833	0.00119
30.7	-0.001129								30.7	0.001615
30.7167	-0.001242								30.7167	0.00165
30.7333	-0.001067								30.7333	0.001749
30.75	-0.001022								30.75	0.002027
30.7667	-0.001337								30.7667	0.002236
30.7833	-0.001602								30.7833	0.002215
30.8	-0.001527								30.8	0.002064
30.8167	-0.001243								30.8167	0.002073
30.8333	-0.000902								30.8333	0.002289
30.85	-0.00053								30.85	0.002175
30.8667	-0.000439								30.8667	0.002211
30.8833	-0.000668								30.8833	0.002767
30.9	-0.000726								30.9	0.003072
30.9167	-0.000715								30.9167	0.002469
30.9333	-0.000419								30.9333	0.001973
30.95	3.8e-05								30.95	0.001766
30.9667	-0.000475								30.9667	0.00181
30.9833	5.2e-05								30.9833	0.001974
31	0.000529								31	0.001488
31.0167	-0.000624								31.0167	-0.000608
31.0333	-0.002252								31.0333	-0.001606
31.05	-0.008209								31.05	-0.006465
31.0667	-0.019247								31.0667	-0.010924
31.0833	-0.032044								31.0833	-0.017283
31.1	-0.056572								31.1	-0.028471
31.1167	-0.07583								31.1167	-0.03644
31.1333	-0.079232								31.1333	-0.042982
31.15	-0.070354								31.15	-0.043454
31.1667	-0.055156								31.1667	-0.039906
31.1833	-0.045168								31.1833	-0.037269
31.2	-0.0344								31.2	-0.033301
31.2167	-0.023942								31.2167	-0.029703
31.2333	-0.018129								31.2333	-0.02619
31.25	-0.016585								31.25	-0.022596
31.2667	-0.014931								31.2667	-0.019463
31.2833	-0.014428								31.2833	-0.01592
31.3	-0.013704								31.3	-0.012607
31.3167	-0.012301								31.3167	-0.010703
31.3333	-0.011092								31.3333	-0.009625
31.35	-0.010643								31.35	-0.008497
31.3667	-0.009434								31.3667	-0.00761
31.3833	-0.008525								31.3833	-0.006882
31.4	-0.007936								31.4	-0.006134
31.4167	-0.007167								31.4167	-0.005236
31.4333	-0.006672								31.4333	-0.004244
31.45	-0.006148								31.45	-0.003553
31.4667	-0.005053								31.4667	-0.002922
31.4833	-0.004128								31.4833	-0.00228
31.5	-0.003194								31.5	-0.002069
31.5167	-0.002819								31.5167	-0.001967
31.5333	-0.002649								31.5333	-0.001913
31.55	-0.002689								31.55	-0.001789
31.5667	-0.002409								31.5667	-0.001825
31.5833	-0.001998								31.5833	-0.002051
31.6	-0.002028								31.6	-0.002187
31.6167	-0.001758								31.6167	-0.002033
31.6333	-0.001562								31.6333	-0.002127
31.65	-0.001437								31.65	-0.002251
31.6667	-0.001531								31.6667	-0.002206
31.6833	-0.001245								31.6833	-0.00231
31.7	-0.000819								31.7	-0.002474
31.7167	-0.000454								31.7167	-0.002848
31.7333	-0.000322								31.7333	-0.002962
31.75	-0.000441								31.75	-0.002996
31.7667	-0.00064								31.7667	-0.003259
31.7833	-0.000648								31.7833	-0.003263
31.8	-0.000557								31.8	-0.003076
31.8167	-0.000326								31.8167	-0.00309
31.8333	6.1e-05								31.8333	-0.002924
31.85	0.000138								31.85	-0.003107
31.8667	0.000465								31.8667	-0.003121
31.8833	0.000542								31.8833	-0.003075
31.9	0.000459								31.9	-0.002779
31.9167	0.000555								31.9167	-0.002343
31.9333	0.000718								31.9333	-0.002008
31.95	0.00077								31.95	-0.001953
31.9667	0.000773								31.9667	-0.002038
31.9833	0.000905								31.9833	-0.002073
32	0.000928								32	-0.002148
32.0167	0.00091								32.0167	-0.002263
32.0333	0.000898								32.0333	-0.00241
32.05	0.001045								32.05	-0.002398
32.0667	0.001093								32.0667	-0.002165
32.0833	0.00119								32.0833	-0.001992
32.1	0.001268								32.1	-0.002089
32.1167	0.001165								32.1167	-0.002106
32.1333	0.001107								32.1333	-0.002157
32.15	0.000948								32.15	-0.002317
32.1667	0.000409								32.1667	-0.002328
32.1833	0.00023								32.1833	-0.002158
32.2	-0.000288								32.2	-0.002028
32.2167	-0.000557								32.2167	-0.001889
32.2333	-0.000575								32.2333	-0.001653
32.25	-0.000462								32.25	-0.001667
32.2667	-0.00055								32.2667	-0.001762
32.2833	-0.000778								32.2833	-0.002026
32.3	-0.001575								32.3	-0.00194
32.3167	-0.001843								32.3167	-0.001645
32.3333	-0.001841								32.3333	-0.001373
32.35	-0.00238								32.35	-0.001121
32.3667	-0.002508								32.3667	-0.000929
32.3833	-0.002317								32.3833	-0.000767
32.4	-0.002315								32.4	-0.000785
32.4167	-0.001824								32.4167	-0.000404
32.4333	-0.001394								32.4333	-7.4e-05
32.45	-0.001363								32.45	-0.000175
32.4667	-0.001223								32.4667	-0.000146
32.4833	-0.000903								32.4833	-0.000106
32.5	-0.000183								32.5	2.3e-05
32.5167	0.000287								32.5167	0.000362
32.5333	6.7e-05								32.5333	0.00058
32.55	-6.2e-05								32.55	0.000539
32.5667	-0.000122								32.5667	0.000777
32.5833	-9.2e-05								32.5833	0.001205
32.6	-0.000112								32.6	0.000984
32.6167	-0.000132								32.6167	0.000322
32.6333	0.000111								32.6333	0.000221
32.65	0.000143								32.65	0.00033
32.6667	-0.000125								32.6667	0.000429
32.6833	-0.000293								32.6833	-8.3e-05
32.7	-0.00044								32.7	0.000136
32.7167	-0.000848								32.7167	0.000685
32.7333	-0.001162								32.7333	0.001375
32.75	-0.001386								32.75	0.001496
32.7667	-0.001389								32.7667	0.001626
32.7833	-0.001053								32.7833	0.001166
32.8	-0.000787								32.8	0.000787
32.8167	-0.00068								32.8167	0.000677
32.8333	-0.000777								32.8333	0.000419
32.85	-0.000713								32.85	0.000111
32.8667	-0.00064								32.8667	-0.000326
32.8833	-0.000787								32.8833	-0.000444
32.9	-0.000604								32.9	-0.000172
32.9167	-0.0003								32.9167	-0.00019
32.9333	-4.6e-05								32.9333	-0.000255
32.95	-0.000602								32.95	-0.000521
32.9667	-0.000978								32.9667	-0.000707
32.9833	-0.001194								32.9833	-0.001033
33	-0.001229								33	-0.001359
33.0167	-0.001105								33.0167	-0.001395
33.0333	-0.000526								33.0333	-0.001418
33.05	0.000154								33.05	-0.001422
33.0667	0.000873								33.0667	-0.001386
33.0833	0.001443								33.0833	-0.001229
33.1	0.001803								33.1	-0.001203
33.1167	0.001872								33.1167	-0.001267
33.1333	0.001482								33.1333	-0.001107
33.15	0.001631								33.15	-0.000787
33.1667	0.002151								33.1667	-0.000268
33.1833	0.002661								33.1833	5.2e-05
33.2	0.002901								33.2	0.000492
33.2167	0.002811								33.2167	0.000732
33.2333	0.002914								33.2333	0.000916
33.25	0.002677								33.25	0.001061
33.2667	0.00273								33.2667	0.001476
33.2833	0.002573								33.2833	0.001801
33.3	0.002487								33.3	0.002106
33.3167	0.00246								33.3167	0.002051
33.3333	0.002336								33.3333	0.001972
33.35	0.002013								33.35	0.001834
33.3667	0.00128								33.3667	0.001535
33.3833	0.000377								33.3833	0.001496
33.4	-0.000486								33.4	0.001638
[truncated: 908 more rows]

## Sheet: S12A Fig
0.024568	-0.004798		0.018177	-0.003448		0.0174	0.017875		0.039622	0.01367
0.065535	-0.042466		0.059678	-0.028316		0.058852	-0.008105		0.08115	0.005165
0.106502	-0.059492		0.10118	-0.039128		0.100304	-0.016038		0.122679	0.007832
0.147469	-0.071032		0.142681	-0.049845		0.141756	-0.019963		0.164207	0.011213
0.188436	-0.065128		0.184183	-0.046708		0.183208	0.000849		0.205736	0.044699
0.229403	-0.055241		0.225685	-0.034343		0.224659	0.012399		0.247264	0.056247
0.27037	-0.075914		0.267186	-0.06005		0.266111	0.016497		0.288793	0.041507
0.311337	-0.108833		0.308688	-0.113883		0.307563	0.006702		0.330321	0.041237
0.352304	-0.126202		0.350189	-0.158248		0.349015	-0.007437		0.37185	0.034415
0.39327	-0.137302		0.391691	-0.197329		0.390467	-0.019148		0.413378	0.0413
0.434237	-0.170485		0.433193	-0.236355		0.431919	-0.016371		0.454906	0.045497
0.475204	-0.184815		0.474694	-0.30354		0.473371	-0.024942		0.496435	0.046098
0.516171	-0.201354		0.516196	-0.352195		0.514822	-0.028844		0.537964	0.055767
0.557138	-0.215764		0.557697	-0.422241		0.556274	-0.035056		0.579492	0.069175
0.598105	-0.240281		0.599199	-0.487714		0.597726	-0.029034		0.62102	0.06688
0.639072	-0.252737		0.6407	-0.56192		0.639178	-0.036964		0.662549	0.069845
0.680039	-0.264706		0.682202	-0.636615		0.68063	-0.042044		0.704078	0.076432
0.721006	-0.282743		0.723704	-0.706336		0.722082	-0.050874		0.745606	0.070353
0.761972	-0.297785		0.765205	-0.790942		0.763534	-0.041663		0.787134	0.068793
0.802939	-0.315328		0.806707	-0.867868		0.804985	-0.050283		0.828663	0.068404
0.843906	-0.332464		0.848208	-0.937737		0.846437	-0.056944		0.870192	0.070403
0.884873	-0.342875		0.88971	-1.0115		0.887889	-0.054436		0.91172	0.079082
0.92584	-0.362615		0.931212	-1.08918		0.929341	-0.05436		0.953248	0.079471
0.966807	-0.364079		0.972713	-1.15034		0.970793	-0.056039		0.994777	0.075517
1.00777	-0.381556		1.01422	-1.20666		1.01225	-0.055049		1.03631	0.080434
1.04874	-0.393529		1.05572	-1.256		1.0537	-0.072844		1.07783	0.085604
1.08971	-0.411357		1.09722	-1.30146		1.09515	-0.072852		1.11936	0.087089
1.13068	-0.411485		1.13872	-1.35586		1.1366	-0.06776		1.16089	0.085928
1.17164	-0.427868		1.18022	-1.38387		1.17805	-0.073552		1.20242	0.086308
1.21261	-0.446072		1.22172	-1.4185		1.2195	-0.073203		1.24395	0.090767
1.25358	-0.4492		1.26322	-1.44322		1.26096	-0.065523		1.28548	0.089643
1.29454	-0.454882		1.30473	-1.45696		1.30241	-0.067765		1.327	0.093803
1.33551	-0.466836		1.34623	-1.47195		1.34386	-0.077433		1.36853	0.097655
1.37648	-0.46833		1.38773	-1.4968		1.38531	-0.08559		1.41006	0.102482
1.41744	-0.48443		1.42923	-1.49551		1.42676	-0.070243		1.45159	0.110351
1.45841	-0.486771		1.47073	-1.50811		1.46822	-0.074501		1.49312	0.099102
1.49938	-0.48981		1.51223	-1.50949		1.50967	-0.080833		1.53465	0.099882
1.54034	-0.484992		1.55374	-1.50571		1.55112	-0.084365		1.57618	0.117865
1.58131	-0.496512		1.59524	-1.52423		1.59257	-0.07841		1.6177	0.127749
1.62228	-0.489579		1.63674	-1.52398		1.63402	-0.075331		1.65923	0.136887
1.66325	-0.48394		1.67824	-1.5298		1.67547	-0.063432		1.70076	0.137829
1.70421	-0.477941		1.71974	-1.5291		1.71693	-0.083236		1.74229	0.130273
1.74518	-0.455151		1.76124	-1.53952		1.75838	-0.070856		1.78382	0.133862
1.78615	-0.452701		1.80275	-1.55122		1.79983	-0.073613		1.82535	0.142391
1.82711	-0.444068		1.84425	-1.56736		1.84128	-0.074642		1.86688	0.146661
1.86808	-0.430057		1.88575	-1.57112		1.88273	-0.068265		1.9084	0.156411
1.90905	-0.417878		1.92725	-1.57931		1.92419	-0.063356		1.94993	0.155423
1.95001	-0.408438		1.96875	-1.59773		1.96564	-0.063323		1.99146	0.17067
1.99098	-0.401704		2.01025	-1.62472		2.00709	-0.061575		2.03299	0.162856
2.03195	-0.401611		2.05175	-1.62881		2.04854	-0.072987		2.07452	0.161292
2.07291	-0.400458		2.09326	-1.65349		2.08999	-0.068875		2.11605	0.175931
2.11388	-0.407591		2.13476	-1.66847		2.13144	-0.07166		2.15757	0.177688
2.15485	-0.415437		2.17626	-1.68681		2.1729	-0.059939		2.1991	0.180672
2.19581	-0.423729		2.21776	-1.71609		2.21435	-0.071575		2.24063	0.188082
2.23678	-0.444768		2.25926	-1.74497		2.2558	-0.067187		2.28216	0.19982
2.27775	-0.45946		2.30076	-1.76849		2.29725	-0.05225		2.32369	0.200571
2.31872	-0.481997		2.34226	-1.79253		2.3387	-0.052574		2.36522	0.200293
2.35968	-0.502183		2.38377	-1.82355		2.38016	-0.063607		2.40674	0.201275
2.40065	-0.513867		2.42527	-1.84811		2.42161	-0.072204		2.44827	0.212395
2.44162	-0.543411		2.46677	-1.85922		2.46306	-0.065792		2.4898	0.22207
2.48258	-0.563584		2.50827	-1.91227		2.50451	-0.0779		2.53133	0.219957
2.52355	-0.593624		2.54977	-1.92137		2.54596	-0.061368		2.57286	0.228591
2.56452	-0.614786		2.59127	-1.94204		2.58742	-0.076109		2.61439	0.224645
2.60548	-0.641367		2.63278	-1.96349		2.62887	-0.08121		2.65591	0.228538
2.64645	-0.648301		2.67428	-1.99922		2.67032	-0.095028		2.69744	0.240929
2.68742	-0.671825		2.71578	-2.02248		2.71177	-0.102202		2.73897	0.242715
2.72838	-0.692325		2.75728	-2.04645		2.75322	-0.102219		2.7805	0.255853
2.76935	-0.714501		2.79878	-2.07003		2.79467	-0.109107		2.82203	0.262387
2.81032	-0.733349		2.84028	-2.096		2.83613	-0.114585		2.86356	0.269702
2.85128	-0.754583		2.88179	-2.12525		2.87758	-0.10624		2.90509	0.270847
2.89225	-0.772004		2.92329	-2.12643		2.91903	-0.11931		2.94661	0.278538
2.93322	-0.78008		2.96479	-2.15831		2.96048	-0.126563		2.98814	0.278217
2.97419	-0.790995		3.00629	-2.18559		3.00193	-0.132004		3.02967	0.280524
3.01515	-0.805462		3.04779	-2.20536		3.04338	-0.129037		3.0712	0.287253
3.05612	-0.828244		3.08929	-2.22105		3.08484	-0.142008		3.11273	0.302562
3.09709	-0.838542		3.13079	-2.24521		3.12629	-0.138607		3.15426	0.296186
3.13805	-0.846893		3.1723	-2.26708		3.16774	-0.14725		3.19579	0.304204
3.17902	-0.859885		3.2138	-2.29036		3.20919	-0.145267		3.23731	0.316
3.21999	-0.860992		3.2553	-2.30719		3.25064	-0.152169		3.27884	0.329191
3.26095	-0.870039		3.2968	-2.32646		3.2921	-0.140166		3.32037	0.323295
3.30192	-0.884116		3.3383	-2.33771		3.33355	-0.152172		3.3619	0.325732
3.34289	-0.897991		3.37981	-2.35707		3.375	-0.148594		3.40343	0.320522
3.38386	-0.915897		3.42131	-2.3684		3.41645	-0.158836		3.44496	0.334442
3.42482	-0.923504		3.46281	-2.39162		3.4579	-0.150055		3.48649	0.347048
3.46579	-0.93906		3.50431	-2.40611		3.49935	-0.159979		3.52801	0.348619
3.50676	-0.942902		3.54581	-2.42293		3.54081	-0.146592		3.56954	0.364967
3.54772	-0.963024		3.58731	-2.44007		3.58226	-0.151449		3.61107	0.372008
3.58869	-0.970787		3.62881	-2.46459		3.62371	-0.154599		3.6526	0.371154
3.62966	-0.970578		3.67032	-2.4848		3.66516	-0.166571		3.69413	0.373163
3.67062	-0.975563		3.71182	-2.48018		3.70661	-0.149845		3.73566	0.381181
3.71159	-0.990148		3.75332	-2.51073		3.74807	-0.150442		3.77718	0.392673
3.75256	-1.00377		3.79482	-2.51095		3.78952	-0.152005		3.81871	0.402386
3.79352	-0.999285		3.83632	-2.53185		3.83097	-0.155197		3.86024	0.398108
3.83449	-1.02335		3.87782	-2.53982		3.87242	-0.150529		3.90177	0.40597
3.87546	-1.02448		3.91933	-2.55803		3.91387	-0.15489		3.9433	0.412639
3.91642	-1.03419		3.96083	-2.57429		3.95533	-0.163796		3.98483	0.413192
3.95739	-1.04244		4.00233	-2.58648		3.99678	-0.14889		4.02635	0.417185
3.99836	-1.05076		4.04383	-2.59984		4.03823	-0.152429		4.06788	0.422077
4.03932	-1.06356		4.08533	-2.60246		4.07968	-0.154978		4.10941	0.427345
4.08029	-1.0693		4.12683	-2.62125		4.12113	-0.154825		4.15094	0.438511
4.12126	-1.07953		4.16833	-2.6399		4.16258	-0.164385		4.19247	0.438749
4.16223	-1.08417		4.20984	-2.64558		4.20404	-0.15374		4.234	0.445292
4.20319	-1.09672		4.25134	-2.65124		4.24549	-0.154326		4.27553	0.457304
4.24416	-1.10339		4.29284	-2.66394		4.28694	-0.152675		4.31705	0.456197
4.28513	-1.11834		4.33434	-2.671		4.32839	-0.158748		4.35858	0.458941
4.32609	-1.12584		4.37584	-2.68283		4.36984	-0.162564		4.40011	0.471362
4.36706	-1.13019		4.41735	-2.68898		4.4113	-0.155488		4.44164	0.482759
4.40803	-1.14674		4.45885	-2.70329		4.45275	-0.149747		4.48317	0.479968
4.449	-1.14532		4.50035	-2.71014		4.4942	-0.14974		4.5247	0.48658
4.48996	-1.15342		4.54185	-2.71708		4.53565	-0.153865		4.56623	0.487954
4.53093	-1.16336		4.58335	-2.71474		4.5771	-0.143453		4.60775	0.504022
4.57189	-1.17546		4.62485	-2.7337		4.61855	-0.145979		4.64928	0.5112
4.61286	-1.17426		4.66635	-2.74221		4.66001	-0.145337		4.69081	0.505988
4.65383	-1.1869		4.70786	-2.73912		4.70146	-0.152231		4.73234	0.509709
4.6948	-1.21007		4.74936	-2.75306		4.74291	-0.140739		4.77387	0.532814
4.73576	-1.20174		4.79086	-2.75796		4.78436	-0.14279		4.8154	0.528409
4.77673	-1.21809		4.83236	-2.7561		4.82581	-0.14183		4.85693	0.537915
4.8177	-1.22475		4.87386	-2.76726		4.86727	-0.139139		4.89845	0.5365
4.85866	-1.22769		4.91536	-2.76318		4.90872	-0.138653		4.93998	0.545579
4.89963	-1.24157		4.95686	-2.77253		4.95017	-0.134905		4.98151	0.548415
4.9406	-1.2527		4.99837	-2.78777		4.99162	-0.13927		5.02304	0.564249
4.98156	-1.25294		5.03987	-2.77679		5.03307	-0.14509		5.06457	0.568898
5.02253	-1.2507		5.08137	-2.78641		5.07453	-0.14317		5.10609	0.578061
5.0635	-1.25972		5.12287	-2.78497		5.11598	-0.143202		5.14762	0.586152
5.10447	-1.26807		5.16437	-2.79483		5.15743	-0.138305		5.18915	0.585641
5.14543	-1.27426		5.20587	-2.79425		5.19888	-0.137109		5.23068	0.60192
5.1864	-1.27764		5.24738	-2.80001		5.24033	-0.140761		5.27221	0.621096
5.22736	-1.2748		5.28888	-2.81235		5.28179	-0.134603		5.31374	0.623816
5.26833	-1.29541		5.33038	-2.80808		5.32324	-0.1359		5.35527	0.622424
5.3093	-1.29827		5.37188	-2.81736		5.36469	-0.141625		5.39679	0.638336
5.35027	-1.30108		5.41338	-2.81946		5.40614	-0.134291		5.43832	0.645961
5.39123	-1.29879		5.45488	-2.82393		5.44759	-0.141927		5.47985	0.65424
5.4322	-1.30903		5.49639	-2.84115		5.48904	-0.138705		5.52138	0.665749
5.47317	-1.3375		5.53789	-2.84061		5.5305	-0.132669		5.56291	0.680318
5.51413	-1.33236		5.57939	-2.8427		5.57195	-0.126453		5.60444	0.673046
5.5551	-1.35045		5.62089	-2.85019		5.6134	-0.133497		5.64597	0.694603
5.59607	-1.36453		5.66239	-2.85467		5.65485	-0.148678		5.68749	0.686207
5.63703	-1.36762		5.70389	-2.85612		5.6963	-0.135414		5.72902	0.701604
5.678	-1.37275		5.7454	-2.87673		5.73776	-0.139203		5.77055	0.707949
5.71897	-1.37964		5.7869	-2.87831		5.77921	-0.137736		5.81208	0.711689
5.75993	-1.38364		5.8284	-2.88093		5.82066	-0.14243		5.85361	0.715037
5.8009	-1.39941		5.8699	-2.89298		5.86211	-0.135407		5.89514	0.719433
5.84187	-1.40051		5.9114	-2.90859		5.90356	-0.138882		5.93666	0.719022
5.88284	-1.41223		5.9529	-2.91691		5.94501	-0.129752		5.97819	0.734906
5.9238	-1.41974		5.99441	-2.92297		5.98647	-0.132974		6.01972	0.744993
5.96477	-1.41792		6.03591	-2.93295		6.02792	-0.14083		6.06125	0.745372
6.00574	-1.43125		6.07741	-2.93492		6.06937	-0.138179		6.10278	0.746396
6.0467	-1.4312		6.11891	-2.9508		6.11082	-0.142611		6.14431	0.750076
6.08767	-1.43826		6.16041	-2.95474		6.15227	-0.136949		6.18583	0.749738
6.12864	-1.4418		6.20191	-2.9652		6.19373	-0.133668		6.22736	0.755301
6.1696	-1.44397		6.24341	-2.96464		6.23518	-0.130517		6.26889	0.760818
6.21057	-1.45001		6.28492	-2.98039		6.27663	-0.138675		6.31042	0.762837
6.25154	-1.45581		6.32642	-2.98594		6.31808	-0.127683		6.35195	0.765905
6.29251	-1.45795		6.36792	-2.98698		6.35953	-0.144634		6.39348	0.759135
6.33347	-1.46615		6.40942	-2.99856		6.40099	-0.133326		6.43501	0.768169
6.37444	-1.46778		6.45092	-3.00393		6.44244	-0.146938		6.47654	0.763935
6.41541	-1.46534		6.49242	-3.01571		6.48389	-0.124921		6.51806	0.77893
6.45637	-1.47601		6.53392	-3.01319		6.52534	-0.142961		6.55959	0.772522
6.49734	-1.48215		6.57543	-3.02564		6.56679	-0.137687		6.60112	0.767517
6.53831	-1.49451		6.61693	-3.03031		6.60824	-0.139496		6.64265	0.776332
6.57927	-1.48832		6.65843	-3.03271		6.6497	-0.13906		6.68418	0.788252
6.62024	-1.49933		6.69993	-3.03951		6.69115	-0.136745		6.72571	0.779465
6.66121	-1.50424		6.74143	-3.04277		6.7326	-0.137139		6.76724	0.789202
6.70217	-1.50259		6.78294	-3.0449		6.77405	-0.141487		6.80876	0.78599
6.74314	-1.5114		6.82444	-3.04707		6.8155	-0.121266		6.85029	0.788028
6.78411	-1.50923		6.86594	-3.06122		6.85696	-0.134119		6.89182	0.797183
6.82508	-1.51658		6.90744	-3.05018		6.89841	-0.128562		6.93335	0.793619
6.86604	-1.52698		6.94894	-3.06625		6.93986	-0.120275		6.97488	0.800178
6.90701	-1.53999		6.99044	-3.07322		6.98131	-0.114433		7.0164	0.806379
6.94797	-1.53887		7.03194	-3.07375		7.02276	-0.105416		7.05793	0.797872
6.98894	-1.54285		7.07345	-3.0726		7.06421	-0.106178		7.09946	0.802461
7.02991	-1.5324		7.11495	-3.07301		7.10567	-0.091928		7.14099	0.806712
7.07088	-1.54423		7.15645	-3.07908		7.14712	-0.087293		7.18252	0.8071
7.11184	-1.5495		7.19795	-3.08838		7.18857	-0.084912		7.22405	0.818376
7.15281	-1.55486		7.23945	-3.08558		7.23002	-0.092423		7.26558	0.817079
7.19378	-1.55804		7.28095	-3.08159		7.27147	-0.087814		7.3071	0.819894
7.23474	-1.55471		7.32245	-3.09158		7.31292	-0.076868		7.34863	0.825204
7.27571	-1.56358		7.36396	-3.08645		7.35438	-0.087847		7.39016	0.830066
7.31668	-1.55599		7.40546	-3.09471		7.39583	-0.088043		7.43169	0.821566
7.35764	-1.57259		7.44696	-3.09098		7.43728	-0.086078		7.47322	0.83213
7.39861	-1.55658		7.48846	-3.0905		7.47873	-0.086815		7.51475	0.831604
7.43958	-1.5566		7.52996	-3.09015		7.52018	-0.095128		7.55627	0.834767
7.48055	-1.5671		7.57146	-3.10706		7.56164	-0.091388		7.5978	0.83809
7.52151	-1.56134		7.61297	-3.09404		7.60309	-0.078938		7.63933	0.841758
7.56248	-1.55002		7.65447	-3.09293		7.64454	-0.094419		7.68086	0.845851
7.60345	-1.54889		7.69597	-3.09619		7.68599	-0.095618		7.72239	0.853506
7.64441	-1.533		7.73747	-3.09122		7.72744	-0.081612		7.76392	0.852959
7.68538	-1.53207		7.77897	-3.09035		7.7689	-0.093281		7.80545	0.87064
7.72635	-1.51924		7.82048	-3.08801		7.81035	-0.083079		7.84697	0.876862
7.76731	-1.50636		7.86198	-3.088		7.8518	-0.083484		7.8885	0.89085
7.80828	-1.5007		7.90348	-3.0824		7.89325	-0.080142		7.93003	0.908649
7.84925	-1.48401		7.94498	-3.09327		7.9347	-0.07037		7.97156	0.951598
7.89021	-1.47135		7.98648	-3.07605		7.97616	-0.070971		8.01309	0.981372
7.93118	-1.46478		8.02798	-3.07128		8.01761	-0.051353		8.05462	1.03855
7.97215	-1.45418		8.06948	-3.04814		8.05906	-0.057738		8.09615	1.13625
8.01312	-1.43687		8.11099	-3.02461		8.10051	-0.03306		8.13767	1.25728
8.05408	-1.43426		8.15249	-3.00084		8.14196	-0.013115		8.1792	1.42258
8.09505	-1.4254		8.19399	-2.95697		8.18341	0.001574		8.22073	1.67591
8.13602	-1.42671		8.23549	-2.86707		8.22487	0.042752		8.26226	2.02357
8.17698	-1.42331		8.27699	-2.7523		8.26632	0.079601		8.30379	2.49815
8.21795	-1.42825		8.31849	-2.52825		8.30777	0.126551		8.34532	3.13792
8.25892	-1.42339		8.35999	-2.1677		8.34922	0.192327		8.38684	3.97633
8.29988	-1.39594		8.4015	-1.53587		8.39067	0.290516		8.42837	5.36662
8.34085	-1.36414		8.443	-0.45077		8.43212	0.430365		8.4699	6.78418
8.38182	-1.33129		8.4845	1.28147		8.47358	0.647416		8.51143	8.12008
8.42278	-1.25757		8.526	4.02546		8.51503	1.00749		8.55296	10.2074
8.46375	-1.12027		8.5675	8.10496		8.55648	1.58233		8.59449	12.5084
8.50472	-0.92373		8.609	13.9645		8.59793	2.54444		8.63602	15.2277
8.54569	-0.574179		8.65051	21.6771		8.63939	3.99158		8.67754	18.1451
8.58665	-0.064871		8.69201	31.099		8.68084	6.10256		8.71907	21.2094
8.62762	0.733758		8.73351	42.0124		8.72229	8.92943		8.7606	24.3223
8.66859	2.43384		8.77501	56.3549		8.76374	12.4303		8.80213	27.3662
8.70955	3.87437		8.81651	68.4251		8.80519	16.6184		8.84366	30.2403
8.75052	6.52028		8.85801	79.414		8.84664	21.3783		8.88519	32.8613
8.79149	9.77173		8.89952	92.018		8.8881	26.5806		8.92671	35.2181
8.83245	13.651		8.94102	104.464		8.92955	32.1813		8.96824	37.2075
8.87342	18.178		8.98252	117.038		8.971	37.9795		9.00977	38.8548
8.91439	23.1947		9.02402	128.185		9.01245	43.8931		9.0513	40.0766
8.95535	28.6357		9.06552	138.096		9.0539	49.8697		9.09283	40.8887
8.99632	34.2363		9.10702	146.419		9.09535	58.0073		9.13436	41.2646
9.03729	39.9634		9.14852	152.991		9.13681	61.5829		9.17589	41.2182
9.07826	45.5543		9.19003	157.378		9.17826	66.757		9.21742	40.764
9.11922	52.7708		9.23153	159.288		9.21971	71.2364		9.25894	39.9359
9.16019	56.813		9.27303	158.929		9.26116	75.2268		9.30047	38.814
9.20116	59.7935		9.31453	156.682		9.30261	78.2354		9.342	37.51
9.24212	63.2718		9.35603	153.114		9.34407	80.4995		9.38353	36.116
9.28309	65.5579		9.39753	148.687		9.38552	82.1425		9.42506	34.6711
9.32406	67.344		9.43904	143.729		9.42697	83.2735		9.46659	33.2559
9.36502	68.4055		9.48054	138.465		9.46842	83.96		9.50811	31.8846
9.40599	68.9001		9.52204	133.025		9.50987	84.3014		9.54964	30.5925
9.44696	68.9976		9.56354	127.615		9.55133	84.3947		9.59117	29.3918
9.48792	68.7018		9.60504	122.399		9.59278	84.2966		9.6327	28.3004
9.52889	68.0773		9.64654	117.445		9.63423	84.0617		9.67423	27.318
9.56986	67.2687		9.68805	112.825		9.67568	83.6971		9.71575	26.4459
9.61083	66.3331		9.72955	108.497		9.71713	83.2984		9.75728	25.6852
9.65179	65.4276		9.77105	104.515		9.75859	82.8027		9.79881	25.0433
9.69276	64.4323		9.81255	100.827		9.80004	82.2754		9.84034	24.4755
9.73373	63.4248		9.85405	97.4009		9.84149	81.6815		9.88187	24.0098
9.77469	62.4468		9.89555	94.2171		9.88294	81.0614		9.9234	23.6049
9.81566	61.4988		9.93706	91.2171		9.92439	80.3979		9.96493	23.2594
9.85663	60.5327		9.97856	88.415		9.96584	79.6817		10.0065	22.9499
9.89759	59.5719		10.0201	85.6837		10.0073	78.9282		10.048	22.6807
9.93856	58.6136		10.0616	83.0959		10.0487	78.1318		10.0895	22.4216
9.97953	57.6815		10.1031	80.5415		10.0902	77.3247		10.131	22.1953
10.0205	56.7043		10.1446	78.0645		10.1317	76.4822		10.1726	21.969
10.0615	55.7421		10.1861	75.6706		10.1731	75.6163		10.2141	21.7413
10.1024	54.7579		10.2276	73.2951		10.2146	74.7364		10.2556	21.4964
10.1434	53.7707		10.2691	70.9851		10.256	73.8546		10.2972	21.2444
10.1844	52.7971		10.3106	68.6762		10.2975	72.9503		10.3387	20.9549
10.2253	51.7919		10.3521	66.4244		10.3389	72.0406		10.3802	20.6575
10.2663	50.7787		10.3936	64.2301		10.3804	71.1165		10.4217	20.3296
10.3073	49.7604		10.4351	62.0584		10.4218	70.1904		10.4633	19.9812
10.3482	48.7535		10.4766	59.9408		10.4633	69.2745		10.5048	19.6204
10.3892	47.7401		10.5181	57.8659		10.5047	68.3478		10.5463	19.2657
10.4302	46.7479		10.5596	55.8312		10.5462	67.416		10.5879	18.9149
10.4711	45.7298		10.6011	53.8859		10.5876	66.4837		10.6294	18.6272
10.5121	44.7382		10.6426	51.9914		10.6291	65.5813		10.6709	18.5021
10.5531	43.7636		10.6841	50.2012		10.6705	64.7437		10.7124	18.6659
10.594	42.8195		10.7256	48.5764		10.712	64.0263		10.754	19.3249
10.635	41.9543		10.7671	47.1287		10.7534	63.5397		10.7955	20.836
10.676	41.217		10.8086	46.0361		10.7949	63.4308		10.837	23.6449
10.7169	40.7531		10.8501	45.4058		10.8363	63.9784		10.8786	28.2516
10.7579	40.7174		10.8916	45.5482		10.8778	65.4307		10.9201	35.2473
10.7989	41.376		10.9331	46.6986		10.9192	68.1594		10.9616	45.2121
10.8398	43.0658		10.9746	48.5853		10.9607	72.6041		11.0031	58.616
10.8808	46.1433		11.0161	53.6133		11.0021	79.0354		11.0447	75.7324
10.9218	51.0313		11.0576	59.9571		11.0436	87.8503		11.0862	96.6506
10.9627	58.1668		11.0991	68.0755		11.085	99.2168		11.1277	121.183
11.0037	67.898		11.1406	77.4225		11.1265	113.299		11.1693	149.046
11.0447	80.4064		11.1821	88.9638		11.1679	129.885		11.2108	179.636
11.0856	95.9272		11.2236	103.166		11.2094	148.782		11.2523	212.234
11.1266	114.272		11.2651	119.043		11.2509	169.718		11.2938	246.014
11.1676	135.623		11.3066	136.309		11.2923	192.293		11.3354	280.193
11.2085	159.289		11.3481	154.525		11.3338	215.742		11.3769	314.552
11.2495	184.697		11.3896	173.652		11.3752	239.724		11.4184	347.679
11.2905	211.514		11.4311	192.902		11.4167	263.403		11.46	379.179
11.3314	239.312		11.4726	211.884		11.4581	286.201		11.5015	408.477
11.3724	267.159		11.5141	230.211		11.4996	307.712		11.543	434.537
11.4134	294.554		11.5556	247.034		11.541	326.86		11.5845	456.983
11.4543	320.789		11.5971	262.216		11.5825	343.242		11.6261	474.29
11.4953	345.586		11.6386	274.885		11.6239	356.159		11.6676	485.728
11.5363	367.788		11.6801	284.674		11.6654	365.168		11.7091	491.155
11.5772	386.806		11.7216	291.474		11.7068	370.245		11.7507	490.779
11.6182	402.121		11.7631	295.404		11.7483	371.377		11.7922	485.295
11.6592	412.99		11.8046	296.641		11.7897	369.066		11.8337	475.491
11.7001	419.648		11.8461	295.482		11.8312	363.893		11.8752	462.499
11.7411	421.929		11.8876	292.342		11.8726	356.581		11.9168	447.328
11.7821	420.145		11.9291	287.88		11.9141	347.839		11.9583	430.841
11.823	415.123		11.9706	282.42		11.9555	338.197		11.9998	413.893
11.864	407.295		12.0121	276.435		11.997	328.068		12.0413	396.88
11.905	397.585		12.0536	270.087		12.0384	317.687		12.0829	380.121
11.9459	386.381		12.0951	263.562		12.0799	307.455		12.1244	363.665
11.9869	374.251		12.1366	257.007		12.1213	297.346		12.1659	347.767
12.0279	361.611		12.1781	250.496		12.1628	287.434		12.2075	332.506
12.0688	348.912		12.2196	244.04		12.2042	277.786		12.249	317.627
12.1098	336.324		12.2611	237.62		12.2457	268.222		12.2905	303.265
12.1508	323.922		12.3026	231.291		12.2871	258.984		12.3321	289.118
12.1917	311.757		12.3441	224.971		12.3286	250.031		12.3736	275.504
12.2327	299.908		12.3856	218.713		12.3701	241.226		12.4151	262.474
12.2737	288.417		12.4272	212.559		12.4115	232.621		12.4566	249.801
12.3146	277.366		12.4687	206.461		12.453	224.206		12.4982	237.467
12.3556	266.618		12.5102	200.296		12.4944	216.085		12.5397	225.629
12.3966	256.161		12.5517	194.316		12.5359	208.211		12.5812	214.277
12.4375	246.121		12.5932	188.363		12.5773	200.507		12.6227	203.453
12.4785	236.4		12.6347	182.559		12.6188	192.989		12.6643	193.017
12.5195	227.088		12.6762	176.802		12.6602	185.722		12.7058	182.925
12.5604	218		12.7177	171.131		12.7017	178.735		12.7473	173.317
12.6014	209.282		12.7592	165.578		12.7431	172.003		12.7889	164.086
12.6424	200.98		12.8007	160.091		12.7846	165.417		12.8304	155.397
12.6833	192.871		12.8422	154.859		12.826	159.168		12.8719	146.943
12.7243	185.154		12.8837	149.629		12.8675	153.145		12.9134	138.98
12.7653	177.749		12.9252	144.542		12.9089	147.382		12.955	131.457
12.8062	170.613		12.9667	139.63		12.9504	141.899		12.9965	124.241
12.8472	163.896		13.0082	134.734		12.9918	136.511		13.038	117.418
12.8882	157.361		13.0497	130.053		13.0333	131.454		13.0796	110.835
12.9291	151.17		13.0912	125.408		13.0747	126.635		13.1211	104.622
12.9701	145.318		13.1327	120.88		13.1162	121.953		13.1626	98.8722
13.0111	139.645		13.1742	116.494		13.1576	117.471		13.2041	93.3522
13.052	134.289		13.2157	112.186		13.1991	113.124		13.2457	88.108
13.093	129.046		13.2572	107.9		13.2405	108.935		13.2872	83.1367
13.134	124.075		13.2987	103.767		13.282	104.894		13.3287	78.4218
13.1749	119.358		13.3402	99.7216		13.3234	100.957		13.3703	74.0436
13.2159	114.768		13.3817	95.8184		13.3649	97.11		13.4118	69.8837
13.2569	110.349		13.4232	91.9756		13.4063	93.3645		13.4533	65.9256
13.2978	106.08		13.4647	88.2045		13.4478	89.7164		13.4948	62.2574
13.3388	101.958		13.5062	84.5833		13.4893	86.185		13.5364	58.7722
13.3798	98.015		13.5477	81.0712		13.5307	82.696		13.5779	55.5201
13.4207	94.1474		13.5892	77.6584		13.5722	79.321		13.6194	52.3743
13.4617	90.4383		13.6307	74.3365		13.6136	76.0704		13.661	49.4508
13.5027	86.8429		13.6722	71.1355		13.6551	72.8876		13.7025	46.7056
13.5436	83.3928		13.7137	68.0799		13.6965	69.8116		13.744	44.1082
13.5846	80.0305		13.7552	65.1068		13.738	66.8178		13.7855	41.6674
13.6256	76.7258		13.7967	62.2754		13.7794	63.953		13.8271	39.3158
13.6665	73.5663		13.8382	59.5134		13.8209	61.2336		13.8686	37.1186
13.7075	70.555		13.8797	56.8912		13.8623	58.5647		13.9101	35.0994
13.7485	67.6149		13.9212	54.4064		13.9038	56.0303		13.9517	33.1331
13.7894	64.7734		13.9627	52.0374		13.9452	53.5902		13.9932	31.3208
13.8304	62.0531		14.0042	49.7502		13.9867	51.2753		14.0347	29.5807
13.8714	59.4442		14.0457	47.5688		14.0281	49.1055		14.0762	27.9633
13.9123	56.9642		14.0872	45.4948		14.0696	46.9897		14.1178	26.4715
13.9533	54.5365		14.1287	43.5274		14.111	44.9991		14.1593	25.0427
13.9943	52.2208		14.1702	41.648		14.1525	43.1204		14.2008	23.7278
14.0353	50.0452		14.2117	39.8779		14.1939	41.3242		14.2424	22.4776
14.0762	47.9341		14.2532	38.186		14.2354	39.639		14.2839	21.3214
14.1172	45.9462		14.2947	35.3307		14.2768	37.5971		14.3254	20.2547
14.1582	44.0096		14.3362	34.967		14.3183	36.1291		14.3669	19.238
14.1991	42.1821		14.3777	33.445		14.3597	34.8849		14.4085	18.2882
14.2401	40.4686		14.4192	32.0991		14.4012	33.5303		14.45	17.399
14.2811	38.8196		14.4607	30.7348		14.4426	32.352		14.4915	16.5755
14.322	37.214		14.5022	29.4529		14.4841	31.1098		14.5331	15.7989
14.363	35.7075		14.5437	28.1987		14.5255	29.9152		14.5746	15.0571
14.404	34.2663		14.5852	26.9632		14.567	28.764		14.6161	14.3741
14.4449	32.9044		14.6267	25.7829		14.6085	27.6497		14.6576	13.732
14.4859	31.5538		14.6682	24.6737		14.6499	26.5575		14.6992	13.1094
14.5269	30.2933		14.7097	23.5905		14.6914	25.5271		14.7407	12.5275
14.5678	29.0973		14.7512	22.5232		14.7328	24.5157		14.7822	11.9904
14.6088	27.9432		14.7927	21.5131		14.7743	23.5574		14.8238	11.4633
14.6498	26.8163		14.8342	20.5321		14.8157	22.618		14.8653	10.9773
14.6907	25.7565		14.8757	19.5878		14.8572	21.705		14.9068	10.5014
14.7317	24.7257		14.9172	18.678		14.8986	20.8272		14.9483	10.0506
14.7727	23.7202		14.9587	17.8133		14.9401	19.9883		14.9899	9.62732
14.8136	22.7623		15.0002	17.0028		14.9815	19.1785		15.0314	9.22664
14.8546	21.8371		15.0418	16.2315		15.023	18.4015		15.0729	8.86198
14.8956	20.9435		15.0833	15.4952		15.0644	17.6777		15.1145	8.51304
14.9365	20.1232		15.1248	14.7929		15.1059	17.0046		15.156	8.18551
14.9775	19.3221		15.1663	14.1512		15.1473	16.3709		15.1975	7.87741
15.0185	18.5615		15.2078	13.5604		15.1888	15.778		15.239	7.60967
15.0594	17.8402		15.2493	12.9941		15.2302	15.2323		15.2806	7.36022
15.1004	17.1568		15.2908	12.4687		15.2717	14.7345		15.3221	7.13508
15.1414	16.494		15.3323	11.9776		15.3131	14.2795		15.3636	6.93274
15.1823	15.8988		15.3738	11.5199		15.3546	13.8791		15.4052	6.74424
15.2233	15.3209		15.4153	11.0996		15.396	13.5186		15.4467	6.58057
15.2643	14.7705		15.4568	10.7187		15.4375	13.1805		15.4882	6.43061
15.3052	14.2668		15.4983	10.3479		15.4789	12.8826		15.5297	6.2999
15.3462	13.7808		15.5398	9.96961		15.5204	12.6238		15.5713	6.19283
15.3872	13.3237		15.5813	9.64664		15.5618	12.3839		15.6128	6.08374
15.4281	12.9012		15.6228	9.32486		15.6033	12.1733		15.6543	6.01154
15.4691	12.511		15.6643	9.03659		15.6447	11.9717		15.6959	5.91367
15.5101	12.1309		15.7058	8.74379		15.6862	11.7957		15.7374	5.83961
15.551	11.7869		15.7473	8.48186		15.7277	11.6133		15.7789	5.76665
15.592	11.4467		15.7888	8.20376		15.7691	11.4538		15.8204	5.70411
15.633	11.1217		15.8303	7.94481		15.8106	11.2762		15.862	5.63193
15.6739	10.8055		15.8718	7.68377		15.852	11.0966		15.9035	5.56112
15.7149	10.5151		15.9133	7.43304		15.8935	10.9189		15.945	5.49313
15.7559	10.2278		15.9548	7.18277		15.9349	10.7277		15.9866	5.42141
15.7968	9.95141		15.9963	6.92422		15.9764	10.5429		16.0281	5.34326
15.8378	9.67102		16.0378	6.6696		16.0178	10.3284		16.0696	5.26329
15.8788	9.39962		16.0793	6.41514		16.0593	10.103		16.1111	5.18458
15.9197	9.13438		16.1208	6.15706		16.1007	9.87734		16.1527	5.09941
15.9607	8.87		16.1623	5.90545		16.1422	9.64378		16.1942	5.01176
16.0017	8.60809		16.2038	5.66874		16.1836	9.40293		16.2357	4.91147
16.0426	8.34387		16.2453	5.42025		16.2251	9.17197		16.2773	4.82582
16.0836	8.09909		16.2868	5.16833		16.2665	8.92554		16.3188	4.73212
16.1246	7.8376		16.3283	4.93453		16.308	8.68569		16.3603	4.64235
16.1655	7.58683		16.3698	4.70937		16.3494	8.44789		16.4018	4.54892
16.2065	7.34499		16.4113	4.484		16.3909	8.21726		16.4434	4.46486
16.2475	7.10534		16.4528	4.27633		16.4323	7.99854		16.4849	4.34184
16.2884	6.88189		16.4943	4.07978		16.4738	7.77193		16.5264	4.27525
16.3294	6.64674		16.5358	3.89518		16.5152	7.55514		16.568	4.18736
16.3704	6.4322		16.5773	3.71537		16.5567	7.33678		16.6095	4.14874
16.4113	6.21841		16.6188	3.54209		16.5981	7.13965		16.651	4.10246
16.4523	6.01818		16.6603	3.36754		16.6396	6.95417		16.6925	3.99966
16.4933	5.82689		16.7018	3.2247		16.681	6.76949		16.7341	3.92873
16.5342	5.63849		16.7433	3.08683		16.7225	6.59094		16.7756	3.85851
16.5752	5.46842		16.7848	2.96657		16.7639	6.43765		16.8171	3.78514
16.6162	5.30187		16.8263	2.84438		16.8054	6.28191		16.8587	3.71555
16.6571	5.14459		16.8678	2.73981		16.8469	6.13832		16.9002	3.65485
16.6981	4.99148		16.9093	2.65412		16.8883	6.01586		16.9417	3.59003
16.7391	4.8554		16.9508	2.56726		16.9298	5.88997		16.9832	3.53686
16.78	4.72576		16.9923	2.49839		16.9712	5.78773		17.0248	3.49798
16.821	4.61451		17.0338	2.42977		17.0127	5.68436		17.0663	3.45142
16.862	4.50528		17.0753	2.38104		17.0541	5.5981		17.1078	3.40366
16.9029	4.39839		17.1168	2.33117		17.0956	5.50937		17.1494	3.37156
16.9439	4.30627		17.1583	2.29482		17.137	5.44686		17.1909	3.33796
16.9849	4.15946		17.1998	2.25565		17.1785	5.38204		17.2324	3.30892
17.0258	4.14956		17.2413	2.23419		17.2199	5.31627		17.2739	3.26559
17.0668	4.08913		17.2828	2.21216		17.2614	5.25999		17.3155	3.25366
17.1078	4.05819		17.3243	2.18397		17.3028	5.22174		17.357	3.21924
17.1487	4.07282		17.3658	2.18356		17.3443	5.17917		17.3985	3.18518
17.1897	4.00618		17.4073	2.16666		17.3857	5.13389		17.4401	3.17117
17.2307	3.95701		17.4488	2.15904		17.4272	5.08798		17.4816	3.1565
17.2716	3.93777		17.4903	2.12807		17.4686	5.05535		17.5231	3.14016
17.3126	3.89384		17.5318	2.12338		17.5101	5.0217		17.5646	3.11216
17.3536	3.88059		17.5733	2.09436		17.5515	4.97744		17.6062	3.09055
17.3945	3.86901		17.6148	2.07262		17.593	4.93598		17.6477	3.07254
17.4355	3.84885		17.6564	2.0464		17.6344	4.89377		17.6892	3.05118
17.4765	3.83074		17.6979	2.00138		17.6759	4.84345		17.7308	3.03326
17.5174	3.82204		17.7394	1.96994		17.7173	4.78722		17.7723	3.01459
17.5584	3.82119		17.7809	1.9345		17.7588	4.73063		17.8138	2.99752
17.5994	3.79138		17.8224	1.87346		17.8002	4.67289		17.8553	2.97777
17.6403	3.77368		17.8639	1.81316		17.8417	4.61107		17.8969	2.95474
17.6813	3.7688		17.9054	1.74727		17.8831	4.53979		17.9384	2.93226
17.7223	3.73053		17.9469	1.67876		17.9246	4.45419		17.9799	2.90851
17.7632	3.71289		17.9884	1.59105		17.9661	4.37622		18.0215	2.89801
17.8042	3.68565		18.0299	1.52023		18.0075	4.27699		18.063	2.87279
17.8452	3.63847		18.0714	1.41646		18.049	4.19469		18.1045	2.85174
17.8861	3.60084		18.1129	1.32782		18.0904	4.09072		18.146	2.8234
17.9271	3.54985		18.1544	1.22112		18.1319	3.99816		18.1876	2.79572
17.9681	3.48979		18.1959	1.12427		18.1733	3.90115		18.2291	2.77132
18.009	3.43398		18.2374	0.989545		18.2148	3.79145		18.2706	2.74893
18.05	3.36671		18.2789	0.883224		18.2562	3.6798		18.3121	2.71505
18.091	3.29099		18.3204	0.759298		18.2977	3.55415		18.3537	2.70671
18.1319	3.21677		18.3619	0.641065		18.3391	3.44816		18.3952	2.67941
18.1729	3.13364		18.4034	0.5201		18.3806	3.34139		18.4367	2.66806
18.2139	3.05256		18.4449	0.406214		18.422	3.21639		18.4783	2.64343
18.2548	2.9559		18.4864	0.273997		18.4635	3.09529		18.5198	2.61948
18.2958	2.86267		18.5279	0.152074		18.5049	2.98541		18.5613	2.60282
18.3368	2.76523		18.5694	0.0309		18.5464	2.86994		18.6028	2.58651
18.3777	2.65586		18.6109	-0.092952		18.5878	2.7617		18.6444	2.57558
18.4187	2.54614		18.6524	-0.206284		18.6293	2.64697		18.6859	2.56516
18.4597	2.42097		18.6939	-0.308991		18.6707	2.53749		18.7274	2.56288
18.5006	2.31054		18.7354	-0.404954		18.7122	2.43996		18.769	2.55686
18.5416	2.19516		18.7769	-0.498565		18.7536	2.33895		18.8105	2.54673
18.5826	2.0662		18.8184	-0.593943		18.7951	2.24043		18.852	2.5418
18.6235	1.93783		18.8599	-0.679452		18.8365	2.13973		18.8935	2.5489
18.6645	1.8293		18.9014	-0.755089		18.878	2.05226		18.9351	2.55487
18.7055	1.71857		18.9429	-0.821877		18.9194	1.96485		18.9766	2.56604
18.7464	1.61898		18.9844	-0.881777		18.9609	1.88088		19.0181	2.57622
18.7874	1.51688		19.0259	-0.950067		19.0023	1.80737		19.0597	2.58955
18.8284	1.44541		19.0674	-1.00841		19.0438	1.73565		19.1012	2.61622
18.8693	1.37072		19.1089	-1.04483		19.0853	1.65685		19.1427	2.64649
18.9103	1.31118		19.1504	-1.07675		19.1267	1.59571		19.1842	2.68213
18.9513	1.26814		19.1919	-1.09728		19.1682	1.53496		19.2258	2.71188
18.9922	1.24804		19.2334	-1.13098		19.2096	1.48016		19.2673	2.7496
19.0332	1.24351		19.2749	-1.15604		19.2511	1.4278		19.3088	2.79213
19.0742	1.25018		19.3164	-1.16364		19.2925	1.3744		19.3504	2.85692
19.1151	1.27828		19.3579	-1.16068		19.334	1.3362		19.3919	2.91847
19.1561	1.30942		19.3994	-1.17118		19.3754	1.28226		19.4334	2.96784
19.1971	1.35264		19.4409	-1.16496		19.4169	1.2428		19.4749	3.03064
19.238	1.40346		19.4824	-1.16075		19.4583	1.20115		19.5165	3.10258
19.279	1.46044		19.5239	-1.15205		19.4998	1.17367		19.558	3.16594
19.32	1.51518		19.5654	-1.14316		19.5412	1.13981		19.5995	3.24493
19.3609	1.57624		19.6069	-1.13063		19.5827	1.10685		19.6411	3.32267
19.4019	1.6389		19.6484	-1.11836		19.6241	1.07571		19.6826	3.39978
19.4429	1.70009		19.6899	-1.12049		19.6656	1.04343		19.7241	3.47983
19.4838	1.76413		19.7314	-1.09469		19.707	1.02167		19.7656	3.55441
19.5248	1.82804		19.7729	-1.09868		19.7485	0.993103		19.8072	3.63881
19.5658	1.89116		19.8144	-1.09954		19.7899	0.968181		19.8487	3.71118
19.6068	1.94309		19.8559	-1.09487		19.8314	0.931041		19.8902	3.76662
19.6477	1.98468		19.8974	-1.09708		19.8728	0.902344		19.9318	3.8251
19.6887	2.03033		19.9389	-1.11092		19.9143	0.891629		19.9733	3.88831
19.7296	2.07235		19.9804	-1.13119		19.9557	0.859453		20.0148	3.94172
19.7706	2.10513		20.0219	-1.14756		19.9972	0.83593		20.0563	3.97241
19.8116	2.13716		20.0634	-1.16604		20.0386	0.817715		20.0979	4.01708
19.8526	2.14206		20.1049	-1.2022		20.0801	0.791785		20.1394	4.03427
19.8935	2.17444		20.1464	-1.23029		20.1215	0.762534		20.1809	4.05613
19.9345	2.18022		20.1879	-1.26446		20.163	0.730543		20.2225	4.04869
19.9755	2.1746		20.2294	-1.3064		20.2045	0.708688		20.264	4.03898
20.0164	2.16604		20.2709	-1.36865		20.2459	0.685369		20.3055	4.02554
20.0574	2.16784		20.3125	-1.41119		20.2874	0.65582		20.347	3.9984
20.0984	2.15557		20.354	-1.47823		20.3288	0.642254		20.3886	3.96682
20.1393	2.13203		20.3955	-1.52831		20.3703	0.618815		20.4301	3.91965
20.1803	2.11448		20.437	-1.58665		20.4117	0.599005		20.4716	3.86912
20.2213	2.08805		20.4785	-1.64261		20.4532	0.571201		20.5132	3.79703
20.2622	2.06075		20.52	-1.70293		20.4946	0.556643		20.5547	3.74471
20.3032	2.01236		20.5615	-1.77642		20.5361	0.532372		20.5962	3.66554
20.3442	1.98065		20.603	-1.83999		20.5775	0.517611		20.6377	3.59305
20.3851	1.93601		20.6445	-1.88165		20.619	0.505848		20.6793	3.52419
20.4261	1.88226		20.686	-1.94605		20.6604	0.470805		20.7208	3.45683
20.4671	1.83257		20.7275	-2.01332		20.7019	0.466076		20.7623	3.38644
20.508	1.78081		20.769	-2.06951		20.7433	0.443485		20.8039	3.32805
20.549	1.72745		20.8105	-2.11785		20.7848	0.425213		20.8454	3.2661
20.59	1.68415		20.852	-2.1789		20.8262	0.42397		20.8869	3.22129
20.6309	1.62362		20.8935	-2.22179		20.8677	0.412636		20.9284	3.18525
20.6719	1.57306		20.935	-2.25599		20.9091	0.399139		20.97	3.14097
20.7129	1.52645		20.9765	-2.30958		20.9506	0.394895		21.0115	3.1133
20.7538	1.47719		21.018	-2.33624		20.992	0.400096		21.053	3.09148
20.7948	1.41289		21.0595	-2.36401		21.0335	0.392681		21.0946	3.08551
20.8358	1.38191		21.101	-2.3972		21.0749	0.384635		21.1361	3.06884
20.8767	1.33034		21.1425	-2.41248		21.1164	0.381411		21.1776	3.06011
20.9177	1.30005		21.184	-2.43539		21.1578	0.383492		21.2191	3.06516
20.9587	1.25851		21.2255	-2.44339		21.1993	0.393846		21.2607	3.07314
20.9996	1.23002		21.267	-2.45135		21.2407	0.395219		21.3022	3.08113
21.0406	1.19663		21.3085	-2.45629		21.2822	0.408817		21.3437	3.08423
21.0816	1.17233		21.35	-2.44923		21.3237	0.397113		21.3853	3.09235
21.1225	1.13944		21.3915	-2.45838		21.3651	0.414129		21.4268	3.09191
21.1635	1.12499		21.433	-2.45767		21.4066	0.422501		21.4683	3.09791
21.2045	1.11429		21.4745	-2.44204		21.448	0.424225		21.5098	3.08747
21.2454	1.10522		21.516	-2.43521		21.4895	0.441762		21.5514	3.07623
21.2864	1.10219		21.5575	-2.41327		21.5309	0.45503		21.5929	3.06791
21.3274	1.08879		21.599	-2.40019		21.5724	0.466318		21.6344	3.05009
21.3683	1.0921		21.6405	-2.38656		21.6138	0.472994		21.676	3.03279
21.4093	1.08916		21.682	-2.37555		21.6553	0.483577		21.7175	2.99334
21.4503	1.08333		21.7235	-2.34871		21.6967	0.499047		21.759	2.95725
21.4912	1.09814		21.765	-2.3264		21.7382	0.50104		21.8005	2.92003
21.5322	1.11403		21.8065	-2.306		21.7796	0.514539		21.8421	2.86315
21.5732	1.11436		21.848	-2.29787		21.8211	0.537535		21.8836	2.81853
21.6141	1.13389		21.8895	-2.26967		21.8625	0.536931		21.9251	2.77799
21.6551	1.14337		21.931	-2.25173		21.904	0.546187		21.9667	2.71769
21.6961	1.17056		21.9725	-2.23898		21.9454	0.551621		22.0082	2.66206
21.737	1.1832		22.014	-2.21571		21.9869	0.565241		22.0497	2.61059
21.778	1.21204		22.0555	-2.21572		22.0283	0.576299		22.0912	2.56266
21.819	1.22893		22.097	-2.17655		22.0698	0.57363		22.1328	2.50163
21.8599	1.25079		22.1385	-2.1754		22.1112	0.585372		22.1743	2.43556
21.9009	1.27421		22.18	-2.14936		22.1527	0.602443		22.2158	2.38986
21.9419	1.28672		22.2215	-2.14003		22.1941	0.596481		22.2574	2.33541
21.9828	1.30859		22.263	-2.13194		22.2356	0.605213		22.2989	2.29053
22.0238	1.32857		22.3045	-2.11876		22.277	0.619118		22.3404	2.23208
22.0648	1.35314		22.346	-2.1013		22.3185	0.617475		22.3819	2.18797
22.1057	1.36987		22.3875	-2.10211		22.3599	0.615382		22.4235	2.15125
22.1467	1.38274		22.429	-2.08742		22.4014	0.621632		22.465	2.11792
22.1877	1.40563		22.4705	-2.08627		22.4428	0.630817		22.5065	2.08668
22.2286	1.41871		22.512	-2.06633		22.4843	0.648594		22.5481	2.04694
22.2696	1.42687		22.5535	-2.07017		22.5258	0.645314		22.5896	2.02133
22.3106	1.44491		22.595	-2.05796		22.5672	0.649872		22.6311	1.98896
22.3515	1.45321		22.6365	-2.05717		22.6087	0.647551		22.6726	1.96122
22.3925	1.46805		22.678	-2.04248		22.6501	0.656091		22.7142	1.93508
22.4335	1.4795		22.7195	-2.04427		22.6916	0.650341		22.7557	1.9201
22.4744	1.49952		22.761	-2.04315		22.733	0.655306		22.7972	1.90229
22.5154	1.49898		22.8025	-2.03264		22.7745	0.660505		22.8388	1.88795
22.5564	1.50591		22.844	-2.03243		22.8159	0.666734		22.8803	1.86241
22.5973	1.51601		22.8856	-2.02788		22.8574	0.664846		22.9218	1.85087
22.6383	1.51963		22.9271	-2.02689		22.8988	0.662307		22.9633	1.83844
22.6793	1.52848		22.9686	-2.02684		22.9403	0.673877		23.0049	1.82237
22.7202	1.5356		23.0101	-2.02505		22.9817	0.670077		23.0464	1.80574
22.7612	1.54175		23.0516	-2.02724		23.0232	0.672391		23.0879	1.79069
22.8022	1.54398		23.0931	-2.02999		23.0646	0.680596		23.1295	1.79049
22.8431	1.54595		23.1346	-2.02818		23.1061	0.684253		23.171	1.77857
22.8841	1.54508		23.1761	-2.03437		23.1475	0.680134		23.2125	1.77
22.9251	1.5522		23.2176	-2.03943		23.189	0.688086		23.254	1.77372
22.966	1.54779		23.2591	-2.03572		23.2304	0.694244		23.2956	1.76393
23.007	1.54851		23.3006	-2.04126		23.2719	0.687823		23.3371	1.76289
23.048	1.55719		23.3421	-2.05201		23.3133	0.691928		23.3786	1.76479
			23.3836	-2.05234		23.3548	0.701373		23.4202	1.76134
			23.4251	-2.04542		23.3962	0.697701		23.4617	1.75736
			23.4666	-2.06666		23.4377	0.697253		23.5032	1.76478
			23.5081	-2.06753					23.5447	1.77143
			23.5496	-2.07049					23.5863	1.78074
			23.5911	-2.08558					23.6278	1.79199
			23.6326	-2.08249					23.6693	1.79714
			23.6741	-2.09206					23.7109	1.81492
			23.7156	-2.10344					23.7524	1.81929
			23.7571	-2.10584					23.7939	1.82596
			23.7986	-2.11667					23.8354	1.83117
			23.8401	-2.12157					23.877	1.8307
			23.8816	-2.12785					23.9185	1.83905
			23.9231	-2.14348					23.96	1.84986
			23.9646	-2.13641					24.0015	1.85584
			24.0061	-2.14913					24.0431	1.85508
			24.0476	-2.15291					24.0846	1.8561
			24.0891	-2.16489					24.1261	1.86117
			24.1306	-2.1696					24.1677	1.85899
			24.1721	-2.1729					24.2092	1.86634
			24.2136	-2.17612					24.2507	1.86981
			24.2551	-2.18228					24.2922	1.85711
			24.2966	-2.19433					24.3338	1.85079
									24.3753	1.84221
									24.4168	1.84181
									24.4584	1.83327
									24.4999	1.8262
									24.5414	1.82042
									24.5829	1.79899
									24.6245	1.79169
									24.666	1.79208
									24.7075	1.77331
									24.7491	1.77912
									24.7906	1.77463

## Sheet: S13A and S13B Fig
AasS(WT)				AasS(D411A)
Dose	Average	SD		Dose	Average	SD
1.52588e-10	0.423939	2.33566		1.52588e-10	4.01449	1.74429
3.05176e-10	1.68793	1.18383		3.05176e-10	2.73891	0.1633
6.10352e-10	0.62756	0.57209		6.10352e-10	3.14995	2.69827
1.2207e-09	-0.213334	0.182943		1.2207e-09	3.03044	1.42117
2.44141e-09	-0.75385	0.140161		2.44141e-09	-1.43596	1.81312
4.88281e-09	-0.920268	0.655745		4.88281e-09	1.16528	0.884655
9.76563e-09	-2.46909	0.0515217		9.76563e-09	0.182598	3.59413
1.95313e-08	-0.491298	1.18006		1.95313e-08	-0.689332	2.05127
3.90625e-08	-0.514242	1.26674		3.90625e-08	2.19392	3.102
7.8125e-08	-1.19786	1.22082		7.8125e-08	-2.66925	2.59857
1.5625e-07	-2.39809	2.3448		1.5625e-07	-0.902188	2.61221
3.125e-07	-4.63828	1.93958		3.125e-07	-3.91132	2.35505
6.25e-07	-6.53429	0.982869
1.25e-06	-7.35952	2.16596		1.25e-06	-3.29263	3.41332
2.5e-06	-8.12755	1.39404		2.5e-06	-1.33423	0.771667
5e-06	-7.52889	1.70964		5e-06	-2.2407	1.16384
Dose		DeltaFNorm		Dose		DeltaFNorm
4.66516e-06		-8.19539		4.66516e-06		0
4.35275e-06		-8.16274		4.35275e-06		0
4.06126e-06		-8.12799		4.06126e-06		0
3.78929e-06		-8.09103		3.78929e-06		0
3.53553e-06		-8.05175		3.53553e-06		0
3.29877e-06		-8.01001		3.29877e-06		0
3.07786e-06		-7.9657		3.07786e-06		0
2.87175e-06		-7.91868		2.87175e-06		0
2.67943e-06		-7.86883		2.67943e-06		0
2.5e-06		-7.81601		2.5e-06		0
2.33258e-06		-7.76009		2.33258e-06		0
2.17638e-06		-7.70093		2.17638e-06		0
2.03063e-06		-7.63841		2.03063e-06		0
1.89465e-06		-7.5724		1.89465e-06		0
1.76777e-06		-7.50277		1.76777e-06		0
1.64939e-06		-7.4294		1.64939e-06		0
1.53893e-06		-7.35218		1.53893e-06		0
1.43587e-06		-7.27099		1.43587e-06		0
1.33972e-06		-7.18576		1.33972e-06		0
1.25e-06		-7.09638		1.25e-06		0
1.16629e-06		-7.0028		1.16629e-06		0
1.08819e-06		-6.90496		1.08819e-06		0
1.01532e-06		-6.80283		1.01532e-06		0
9.47323e-07		-6.69638		9.47323e-07		0
8.83884e-07		-6.58564		8.83884e-07		0
8.24693e-07		-6.47063		8.24693e-07		0
7.69465e-07		-6.35141		7.69465e-07		0
7.17937e-07		-6.22807		7.17937e-07		0
6.69859e-07		-6.10072		6.69859e-07		0
6.25e-07		-5.96951		6.25e-07		0
5.83146e-07		-5.83463		5.83146e-07		0
5.44094e-07		-5.69628		5.44094e-07		0
5.07658e-07		-5.55469		5.07658e-07		0
4.73662e-07		-5.41015		4.73662e-07		0
4.41942e-07		-5.26295		4.41942e-07		0
4.12346e-07		-5.11341		4.12346e-07		0
3.84733e-07		-4.96188		3.84733e-07		0
3.58968e-07		-4.80875		3.58968e-07		0
3.34929e-07		-4.65438		3.34929e-07		0
3.125e-07		-4.49919		3.125e-07		0
2.91573e-07		-4.34358		2.91573e-07		0
2.72047e-07		-4.18797		2.72047e-07		0
2.53829e-07		-4.03277		2.53829e-07		0
2.36831e-07		-3.87839		2.36831e-07		0
2.20971e-07		-3.72523		2.20971e-07		0
2.06173e-07		-3.57368		2.06173e-07		0
1.92366e-07		-3.4241		1.92366e-07		0
1.79484e-07		-3.27685		1.79484e-07		0
1.67465e-07		-3.13225		1.67465e-07		0
1.5625e-07		-2.99059		1.5625e-07		0
1.45786e-07		-2.85215		1.45786e-07		0
1.36024e-07		-2.71716		1.36024e-07		0
1.26914e-07		-2.58583		1.26914e-07		0
1.18415e-07		-2.45834		1.18415e-07		0
1.10485e-07		-2.33484		1.10485e-07		0
1.03087e-07		-2.21544		1.03087e-07		0
9.61832e-08		-2.10024		9.61832e-08		0
8.97421e-08		-1.98928		8.97421e-08		0
8.37323e-08		-1.88261		8.37323e-08		0
7.8125e-08		-1.78023		7.8125e-08		0
7.28932e-08		-1.68213		7.28932e-08		0
6.80118e-08		-1.58828		6.80118e-08		0
6.34572e-08		-1.49862		6.34572e-08		0
5.92077e-08		-1.4131		5.92077e-08		0
5.52427e-08		-1.33162		5.52427e-08		0
5.15433e-08		-1.25409		5.15433e-08		0
4.80916e-08		-1.18041		4.80916e-08		0
4.4871e-08		-1.11046		4.4871e-08		0
4.18662e-08		-1.04414		4.18662e-08		0
3.90625e-08		-0.981309		3.90625e-08		0
3.64466e-08		-0.921845		3.64466e-08		0
3.40059e-08		-0.865617		3.40059e-08		0
3.17286e-08		-0.812495		3.17286e-08		0
2.96038e-08		-0.762346		2.96038e-08		0
2.76214e-08		-0.715039		2.76214e-08		0
2.57716e-08		-0.670444		2.57716e-08		0
2.40458e-08		-0.628434		2.40458e-08		0
2.24355e-08		-0.588883		2.24355e-08		0
2.09331e-08		-0.551668		2.09331e-08		0
1.95313e-08		-0.516672		1.95313e-08		0
1.82233e-08		-0.483778		1.82233e-08		0
1.70029e-08		-0.452874		1.70029e-08		0
1.58643e-08		-0.423854		1.58643e-08		0
1.48019e-08		-0.396614		1.48019e-08		0
1.38107e-08		-0.371055		1.38107e-08		0
1.28858e-08		-0.347082		1.28858e-08		0
1.20229e-08		-0.324604		1.20229e-08		0
1.12178e-08		-0.303535		1.12178e-08		0
1.04665e-08		-0.283793		1.04665e-08		0
9.76563e-09		-0.265299		9.76563e-09		0
9.11165e-09		-0.247978		9.11165e-09		0
8.50147e-09		-0.231761		8.50147e-09		0
7.93216e-09		-0.216581		7.93216e-09		0
7.40096e-09		-0.202374		7.40096e-09		0
6.90534e-09		-0.18908		6.90534e-09		0
6.44291e-09		-0.176644		6.44291e-09		0
6.01145e-09		-0.165012		6.01145e-09		0
5.60888e-09		-0.154133		5.60888e-09		0
5.23327e-09		-0.143961		5.23327e-09		0
4.88281e-09		-0.134451		4.88281e-09		0
4.55583e-09		-0.125561		4.55583e-09		0
4.25074e-09		-0.117252		4.25074e-09		0
3.96608e-09		-0.109487		3.96608e-09		0
3.70048e-09		-0.10223		3.70048e-09		0
3.45267e-09		-0.0954502		3.45267e-09		0
3.22146e-09		-0.0891155		3.22146e-09		0
3.00573e-09		-0.0831977		3.00573e-09		0
2.80444e-09		-0.0776698		2.80444e-09		0
2.61664e-09		-0.0725064		2.61664e-09		0
2.44141e-09		-0.067684		2.44141e-09		0
2.27791e-09		-0.0631802		2.27791e-09		0
2.12537e-09		-0.0589743		2.12537e-09		0
1.98304e-09		-0.0550469		1.98304e-09		0
1.85024e-09		-0.0513796		1.85024e-09		0
1.72634e-09		-0.0479555		1.72634e-09		0
1.61073e-09		-0.0447585		1.61073e-09		0
1.50286e-09		-0.0417737		1.50286e-09		0
1.40222e-09		-0.0389872		1.40222e-09		0
1.30832e-09		-0.0363859		1.30832e-09		0
1.2207e-09		-0.0339576		1.2207e-09		0
1.13896e-09		-0.0316908		1.13896e-09		0
1.06268e-09		-0.0295749		1.06268e-09		0
9.9152e-10		-0.0275998		9.9152e-10		0
9.25121e-10		-0.0257563		9.25121e-10		0
8.63168e-10		-0.0240357		8.63168e-10		0
8.05364e-10		-0.0224297		8.05364e-10		0
7.51431e-10		-0.0209308		7.51431e-10		0
7.0111e-10		-0.0195319		7.0111e-10		0
6.54159e-10		-0.0182263		6.54159e-10		0
6.10352e-10		-0.0170078		6.10352e-10		0
5.69479e-10		-0.0158707		5.69479e-10		0
5.31342e-10		-0.0148094		5.31342e-10		0
4.9576e-10		-0.0138191		4.9576e-10		0
4.6256e-10		-0.0128949		4.6256e-10		0
4.31584e-10		-0.0120324		4.31584e-10		0
4.02682e-10		-0.0112275		4.02682e-10		0
3.75716e-10		-0.0104764		3.75716e-10		0
3.50555e-10		-0.00977554		3.50555e-10		0
3.2708e-10		-0.0091215		3.2708e-10		0
3.05176e-10		-0.00851118		3.05176e-10		0
2.84739e-10		-0.00794167		2.84739e-10		0
2.65671e-10		-0.00741024		2.65671e-10		0
2.4788e-10		-0.00691434		2.4788e-10		0
2.3128e-10		-0.00645161		2.3128e-10		0
2.15792e-10		-0.00601982		2.15792e-10		0
2.01341e-10		-0.00561692		2.01341e-10		0
1.87858e-10		-0.00524097		1.87858e-10		0
1.75278e-10		-0.00489017		1.75278e-10		0
1.6354e-10		-0.00456284		1.6354e-10		0
1.52588e-10		-0.00425741		1.52588e-10		0
